# Supplementary material for: Second monoclinic modification of cyclo­hexane-1,1-dicarbonitrile
Source: Acta Crystallogr Sect E Struct Rep Online. 2011 Jun 25;67(Pt 7):o1801. doi: 10.1107/S1600536811023592 (PMC3152107; doi:10.1107/S1600536811023592)
Supplement: Supplementary file 1 [file e-67-o1801-sup1.cif]

##############################################################################
#                                                                            #
# This CIF contains the data in a paper accepted for publication in          #
# Acta Crystallographica Section E. It conforms to the requirements of       #
# Notes for Authors for Acta Crystallographica Section E, and has been       #
# peer reviewed under the auspices of the IUCr Commission on Journals.       #
#                                                                            #
# Full details of the Crystallographic Information File format               #
# are given in the paper "The Crystallographic Information File (CIF):       #
# a New Standard Archive File for Crystallography" by S. R. Hall, F. H.      #
# Allen and I. D. Brown [Acta Cryst. (1991), A47, 655-685].                  #
#                                                                            #
# The current version of the core CIF dictionary is obtainable from          #
# ftp://ftp.iucr.org/pub/cif_core.dic.                                       #
#                                                                            #
# Software is freely available for graphical display of the structure(s)     #
# in this CIF. For information consult the CIF software page                 #
# http://www.iucr.org/resources/cif/software.                                #
#                                                                            #
# This file may be used for bona fide research purposes within the           #
# scientific community so long as proper attribution is given to the journal # 
# article from which it was obtained.                                        #
#                                                                            #
##############################################################################
data_I
_audit_creation_method     SHELXL-97
_chemical_name_systematic
;
cyclohexane-1,1-dicarbonitrile
;
_chemical_name_common     ?
_chemical_formula_moiety     'C8 H10 N2'
_chemical_formula_sum     'C8 H10 N2'
_chemical_formula_iupac     'C8 H10 N2'
_chemical_formula_weight     134.18
_chemical_melting_point     ?
_symmetry_cell_setting     monoclinic
_symmetry_space_group_name_H-M     'P 21/n'
_symmetry_space_group_name_Hall     '-P 2yn'
loop_
    _symmetry_equiv_pos_as_xyz
    'x, y, z'
    '-x+1/2, y+1/2, -z+1/2'
    '-x, -y, -z'
    'x-1/2, -y-1/2, z-1/2'
_cell_length_a     8.9300(5)
_cell_length_b     8.3656(5)
_cell_length_c     9.8725(6)
_cell_angle_alpha     90.00
_cell_angle_beta     92.6620(10)
_cell_angle_gamma     90.00
_cell_volume     736.73(8)
_cell_formula_units_Z     4
_cell_measurement_reflns_used     2571
_cell_measurement_theta_min     3.01
_cell_measurement_theta_max     33.06
_cell_measurement_temperature     100(2)
_exptl_crystal_description     prism
_exptl_crystal_colour     colourless
_exptl_crystal_size_max     0.30
_exptl_crystal_size_mid     0.30
_exptl_crystal_size_min     0.30
_exptl_crystal_density_diffrn     1.210
_exptl_crystal_density_meas     ?
_exptl_crystal_density_method     'not measured'
_exptl_crystal_F_000     288
_exptl_absorpt_coefficient_mu     0.075
_exptl_absorpt_correction_type     multi-scan
_exptl_absorpt_process_details     '(SADABS; Sheldrick, 2001)'
_exptl_absorpt_correction_T_min     0.9780
_exptl_absorpt_correction_T_max     0.9780
_exptl_special_details
;
;
_diffrn_ambient_temperature     100(2)
_diffrn_radiation_type     MoK\a
_diffrn_radiation_wavelength     0.71073
_diffrn_radiation_source     'fine-focus sealed tube'
_diffrn_radiation_monochromator     graphite
_diffrn_measurement_device_type     'Bruker APEXII CCD'
_diffrn_measurement_method     '\f and \w'
_diffrn_detector_area_resol_mean     ?
_diffrn_reflns_number     9584
_diffrn_reflns_av_R_equivalents     0.0334
_diffrn_reflns_av_sigmaI/netI     0.0335
_diffrn_reflns_theta_min     3.01
_diffrn_reflns_theta_max     33.16
_diffrn_reflns_theta_full     33.16
_diffrn_measured_fraction_theta_max     0.997
_diffrn_measured_fraction_theta_full     0.997
_diffrn_reflns_limit_h_min     -13
_diffrn_reflns_limit_h_max     13
_diffrn_reflns_limit_k_min     -12
_diffrn_reflns_limit_k_max     12
_diffrn_reflns_limit_l_min     -15
_diffrn_reflns_limit_l_max     14
_diffrn_standards_number     ?
_diffrn_standards_interval_count     ?
_diffrn_standards_interval_time     ?
_diffrn_standards_decay_%     ?
_refine_special_details
;
Refinement of <i>F</i>^2^ against ALL reflections. The weighted <i>R</i>-factor
<i>wR</i> and goodness of fit <i>S</i> are based on <i>F</i>^2^, conventional
<i>R</i>-factors <i>R</i> are based on <i>F</i>, with <i>F</i> set to zero for
negative <i>F</i>^2^. The threshold expression of <i>F</i>^2^ >
2\s(<i>F</i>^2^) is used only for calculating <i>R</i>-factors(gt) <i>etc</i>.
and is not relevant to the choice of reflections for refinement.
<i>R</i>-factors based on <i>F</i>^2^ are statistically about twice as large
as those based on <i>F</i>, and <i>R</i>- factors based on ALL data will be
even larger.
;
_reflns_number_total     2794
_reflns_number_gt     2236
_reflns_threshold_expression     I>2\s(I)
_refine_ls_structure_factor_coef     Fsqd
_refine_ls_matrix_type     full
_refine_ls_R_factor_all     0.0547
_refine_ls_R_factor_gt     0.0399
_refine_ls_wR_factor_gt     0.0972
_refine_ls_wR_factor_ref     0.1052
_refine_ls_goodness_of_fit_ref     1.032
_refine_ls_restrained_S_all     1.032
_refine_ls_number_reflns     2794
_refine_ls_number_parameters     91
_refine_ls_number_restraints     0
_refine_ls_hydrogen_treatment     constr
_refine_ls_weighting_scheme     calc
_refine_ls_weighting_details
         'calc w=1/[\s^2^(Fo^2^)+(0.0492P)^2^+0.1357P] where P=(Fo^2^+2Fc^2^)/3'
_atom_sites_solution_hydrogens     difmap
_atom_sites_solution_primary     direct
_atom_sites_solution_secondary     difmap
_refine_ls_shift/su_max     0.000
_refine_ls_shift/su_mean     0.000
_refine_diff_density_max     0.308
_refine_diff_density_min     -0.205
_refine_ls_extinction_method     none
_refine_ls_extinction_coef     ?
loop_
    _atom_type_symbol
    _atom_type_description
    _atom_type_scat_dispersion_real
    _atom_type_scat_dispersion_imag
    _atom_type_scat_source
    'C' 'C' 0.0033 0.0016
                         'International Tables Vol C Tables 4.2.6.8 and 6.1.1.4'
    'H' 'H' 0.0000 0.0000
                         'International Tables Vol C Tables 4.2.6.8 and 6.1.1.4'
    'N' 'N' 0.0061 0.0033
                         'International Tables Vol C Tables 4.2.6.8 and 6.1.1.4'
_computing_data_collection     'APEX2 (Bruker, 2005)'
_computing_cell_refinement     'SAINT (Bruker, 2005)'
_computing_data_reduction     'SAINT (Bruker, 2005)'
_computing_structure_solution     'SHELXS97 (Sheldrick, 2008)'
_computing_structure_refinement     'SHELXL97 (Sheldrick, 2008)'
_computing_molecular_graphics     'ORTEP-3 for Windows (Farrugia, 1997)'
_computing_publication_material     'WinGX (Farrugia, 1999)'
loop_
    _atom_site_type_symbol
    _atom_site_label
    _atom_site_fract_x
    _atom_site_fract_y
    _atom_site_fract_z
    _atom_site_U_iso_or_equiv
    _atom_site_adp_type
    _atom_site_calc_flag
    _atom_site_refinement_flags
    _atom_site_occupancy
    _atom_site_symmetry_multiplicity
    _atom_site_disorder_assembly
    _atom_site_disorder_group
    N N1 0.36573(9) -0.12113(9) 0.57950(8) 0.02114(17) Uani d . 1 1 . .
    N N2 -0.02890(8) 0.15605(9) 0.63201(8) 0.01948(16) Uani d . 1 1 . .
    C C1 0.24232(8) 0.16105(9) 0.53895(8) 0.01226(14) Uani d . 1 1 . .
    C C2 0.23203(9) 0.19844(9) 0.38467(8) 0.01370(15) Uani d . 1 1 . .
    H H2A 0.3327 0.1888 0.3476 0.016 Uiso calc R 1 1 . .
    H H2B 0.1652 0.1197 0.3376 0.016 Uiso calc R 1 1 . .
    C C3 0.17144(9) 0.36675(10) 0.35831(9) 0.01563(16) Uani d . 1 1 . .
    H H3A 0.0672 0.3734 0.3878 0.019 Uiso calc R 1 1 . .
    H H3B 0.1701 0.3895 0.2598 0.019 Uiso calc R 1 1 . .
    C C4 0.26762(9) 0.49156(9) 0.43440(9) 0.01663(16) Uani d . 1 1 . .
    H H4A 0.2237 0.5990 0.4185 0.020 Uiso calc R 1 1 . .
    H H4B 0.3697 0.4915 0.3992 0.020 Uiso calc R 1 1 . .
    C C5 0.27741(9) 0.45676(10) 0.58644(8) 0.01565(16) Uani d . 1 1 . .
    H H5A 0.3437 0.5367 0.6326 0.019 Uiso calc R 1 1 . .
    H H5B 0.1765 0.4671 0.6230 0.019 Uiso calc R 1 1 . .
    C C6 0.33813(9) 0.28925(9) 0.61680(8) 0.01401(15) Uani d . 1 1 . .
    H H6A 0.3367 0.2685 0.7155 0.017 Uiso calc R 1 1 . .
    H H6B 0.4433 0.2823 0.5898 0.017 Uiso calc R 1 1 . .
    C C7 0.30994(9) 0.00103(10) 0.56201(8) 0.01494(15) Uani d . 1 1 . .
    C C8 0.08948(9) 0.15673(9) 0.59186(8) 0.01406(15) Uani d . 1 1 . .
loop_
    _atom_site_aniso_label
    _atom_site_aniso_U_11
    _atom_site_aniso_U_22
    _atom_site_aniso_U_33
    _atom_site_aniso_U_12
    _atom_site_aniso_U_13
    _atom_site_aniso_U_23
    N1 0.0225(3) 0.0166(3) 0.0245(4) 0.0026(3) 0.0035(3) 0.0023(3)
    N2 0.0181(3) 0.0193(3) 0.0213(4) -0.0012(3) 0.0039(3) -0.0003(3)
    C1 0.0127(3) 0.0109(3) 0.0134(3) 0.0006(2) 0.0021(2) 0.0006(2)
    C2 0.0170(3) 0.0128(3) 0.0115(3) -0.0012(3) 0.0017(3) -0.0003(3)
    C3 0.0179(3) 0.0144(3) 0.0145(3) 0.0001(3) -0.0010(3) 0.0019(3)
    C4 0.0214(4) 0.0116(3) 0.0169(4) -0.0007(3) 0.0006(3) 0.0011(3)
    C5 0.0188(3) 0.0124(3) 0.0157(4) 0.0003(3) 0.0003(3) -0.0021(3)
    C6 0.0141(3) 0.0136(3) 0.0141(3) -0.0002(2) -0.0007(3) -0.0009(3)
    C7 0.0156(3) 0.0143(3) 0.0152(4) -0.0005(3) 0.0032(3) 0.0007(3)
    C8 0.0161(3) 0.0125(3) 0.0136(3) -0.0002(3) 0.0009(3) 0.0004(3)
_geom_special_details
;
All s.u.'s (except the s.u. in the dihedral angle between two l.s. planes) are
estimated using the full covariance matrix. The cell s.u.'s are taken into
account individually in the estimation of s.u.'s in distances, angles and
torsion angles; correlations between s.u.'s in cell parameters are only used
when they are defined by crystal symmetry. An approximate (isotropic)
treatment of cell s.u.'s is used for estimating s.u.'s involving l.s. planes.
;
loop_
    _geom_bond_atom_site_label_1
    _geom_bond_atom_site_label_2
    _geom_bond_site_symmetry_2
    _geom_bond_distance
    _geom_bond_publ_flag
    N1 C7 . 1.1465(11) ?
    N2 C8 . 1.1462(11) ?
    C1 C7 . 1.4818(11) ?
    C1 C8 . 1.4843(11) ?
    C1 C6 . 1.5530(11) ?
    C1 C2 . 1.5535(11) ?
    C2 C3 . 1.5265(11) ?
    C2 H2A . 0.9900 ?
    C2 H2B . 0.9900 ?
    C3 C4 . 1.5272(11) ?
    C3 H3A . 0.9900 ?
    C3 H3B . 0.9900 ?
    C4 C5 . 1.5275(12) ?
    C4 H4A . 0.9900 ?
    C4 H4B . 0.9900 ?
    C5 C6 . 1.5272(11) ?
    C5 H5A . 0.9900 ?
    C5 H5B . 0.9900 ?
    C6 H6A . 0.9900 ?
    C6 H6B . 0.9900 ?
loop_
    _geom_angle_atom_site_label_1
    _geom_angle_atom_site_label_2
    _geom_angle_atom_site_label_3
    _geom_angle_site_symmetry_1
    _geom_angle_site_symmetry_3
    _geom_angle
    _geom_angle_publ_flag
    C7 C1 C8 . . 107.39(6) ?
    C7 C1 C6 . . 109.67(6) ?
    C8 C1 C6 . . 109.70(6) ?
    C7 C1 C2 . . 109.73(6) ?
    C8 C1 C2 . . 109.66(6) ?
    C6 C1 C2 . . 110.63(6) ?
    C3 C2 C1 . . 110.93(6) ?
    C3 C2 H2A . . 109.5 ?
    C1 C2 H2A . . 109.5 ?
    C3 C2 H2B . . 109.5 ?
    C1 C2 H2B . . 109.5 ?
    H2A C2 H2B . . 108.0 ?
    C2 C3 C4 . . 111.10(6) ?
    C2 C3 H3A . . 109.4 ?
    C4 C3 H3A . . 109.4 ?
    C2 C3 H3B . . 109.4 ?
    C4 C3 H3B . . 109.4 ?
    H3A C3 H3B . . 108.0 ?
    C3 C4 C5 . . 110.99(7) ?
    C3 C4 H4A . . 109.4 ?
    C5 C4 H4A . . 109.4 ?
    C3 C4 H4B . . 109.4 ?
    C5 C4 H4B . . 109.4 ?
    H4A C4 H4B . . 108.0 ?
    C6 C5 C4 . . 111.80(7) ?
    C6 C5 H5A . . 109.3 ?
    C4 C5 H5A . . 109.3 ?
    C6 C5 H5B . . 109.3 ?
    C4 C5 H5B . . 109.3 ?
    H5A C5 H5B . . 107.9 ?
    C5 C6 C1 . . 110.74(6) ?
    C5 C6 H6A . . 109.5 ?
    C1 C6 H6A . . 109.5 ?
    C5 C6 H6B . . 109.5 ?
    C1 C6 H6B . . 109.5 ?
    H6A C6 H6B . . 108.1 ?
    N1 C7 C1 . . 178.29(8) ?
    N2 C8 C1 . . 178.83(8) ?
loop_
    _geom_torsion_atom_site_label_1
    _geom_torsion_atom_site_label_2
    _geom_torsion_atom_site_label_3
    _geom_torsion_atom_site_label_4
    _geom_torsion_site_symmetry_1
    _geom_torsion_site_symmetry_2
    _geom_torsion_site_symmetry_3
    _geom_torsion_site_symmetry_4
    _geom_torsion
    _geom_torsion_publ_flag
    C7 C1 C2 C3 . . . . -176.59(6) ?
    C8 C1 C2 C3 . . . . 65.69(8) ?
    C6 C1 C2 C3 . . . . -55.45(8) ?
    C1 C2 C3 C4 . . . . 56.61(9) ?
    C2 C3 C4 C5 . . . . -56.87(9) ?
    C3 C4 C5 C6 . . . . 56.58(9) ?
    C4 C5 C6 C1 . . . . -55.55(9) ?
    C7 C1 C6 C5 . . . . 175.84(7) ?
    C8 C1 C6 C5 . . . . -66.44(8) ?
    C2 C1 C6 C5 . . . . 54.66(8) ?
    C8 C1 C7 N1 . . . . -161(3) ?
    C6 C1 C7 N1 . . . . -42(3) ?
    C2 C1 C7 N1 . . . . 80(3) ?
    C7 C1 C8 N2 . . . .  -18E1(10)
                                  ?
    C6 C1 C8 N2 . . . . 62(4) ?
    C2 C1 C8 N2 . . . . -60(4) ?
data_global
_journal_date_recd_electronic     2011-05-22
_journal_date_accepted     2011-06-16
_journal_name_full     'Acta Crystallographica, Section E'
_journal_year     2011
_journal_volume     67
_journal_issue      7
_journal_page_first     o1801
_journal_page_last     o1801
_journal_paper_category     QO
_journal_coeditor_code     NG5170
_publ_contact_author_name     'Iv\'an Brito '
_publ_contact_author_address
;
Departamento de Qu\'imica
Facultad de Ciencias B\'asicas
Universidad de Antofagasta
Casilla 170
Antofagasta
Chile
;
_publ_contact_author_email     ivanbritob@yahoo.com
_publ_contact_author_fax     56-55-637457
_publ_contact_author_phone     56-55-637814
_publ_section_title
;
Second monoclinic modification of cyclohexane-1,1-dicarbonitrile
;
loop_
    _publ_author_name
    _publ_author_footnote
    _publ_author_address
    'Sadikhova, Nurlana D.' .
;
Department of Organic Chemistry, Baku State University,
Baku, Azerbaijan
;
    'Khalilov, Ali. N.' .
;
Department of Organic Chemistry, Baku State University,
Baku, Azerbaijan
;
    'Gurbanov, Atash V.' .
;
Department of Organic Chemistry, Baku State University,
Baku, Azerbaijan
;
    'Brito, Iv\'an' .
;
Departamento de Qu\'imica, Facultad de Ciencias B\'asicas,
Universidad de Antofagasta, Casilla 170,
Antofagasta
Chile
;
