# Supplementary material for: Second monoclinic modification of cyclo­hexane-1,1-dicarbonitrile
Source: Acta Crystallogr Sect E Struct Rep Online. 2011 Jun 25;67(Pt 7):o1801. doi: 10.1107/S1600536811023592 (PMC3152107; doi:10.1107/S1600536811023592)
Supplement: Supplementary file 2 [file e-67-o1801-Isup2.hkl]

#
# h,k,l, Fc-squared, Fo-squared, sigma(Fo-squared) and status flag
#
data_I
_shelx_title ' baku4 in P2(1)/n'
_shelx_refln_list_code          4
_shelx_F_calc_maximum       96.52
_exptl_crystal_F_000       288.00
_reflns_d_resolution_high  0.6496
 
loop_
 _symmetry_equiv_pos_as_xyz
 'x, y, z'
 '-x+1/2, y+1/2, -z+1/2'
 '-x, -y, -z'
 'x-1/2, -y-1/2, z-1/2'
 
_cell_length_a     8.9300
_cell_length_b     8.3656
_cell_length_c     9.8725
_cell_angle_alpha  90.000
_cell_angle_beta   92.662
_cell_angle_gamma  90.000
 
_shelx_F_squared_multiplier     1.000
 
loop_
 _refln_index_h
 _refln_index_k
 _refln_index_l
 _refln_F_squared_calc
 _refln_F_squared_meas
 _refln_F_squared_sigma
 _refln_observed_status
   2   0   0     7973.23     7049.37    118.31 o
   4   0   0      224.02      265.78      4.36 o
   6   0   0        0.65        0.29      0.47 o
   8   0   0       31.85       25.61      1.37 o
  10   0   0       72.15       65.75      3.94 o
  12   0   0       60.20       57.81      3.72 o
   1   1   0       52.47       50.15      0.76 o
   2   1   0      391.45      394.71      5.05 o
   3   1   0      562.68      579.78      7.15 o
   4   1   0       35.88       38.96      0.80 o
   5   1   0       12.40       12.22      0.56 o
   6   1   0       69.23       61.39      1.24 o
   7   1   0      194.49      191.56      4.44 o
   8   1   0      215.55      205.10      3.50 o
   9   1   0      179.15      172.70      3.70 o
  10   1   0        0.27       -0.71      1.17 o
  11   1   0       94.50       89.18      2.96 o
  12   1   0       16.23       19.91      1.79 o
  13   1   0       81.45       85.20      3.82 o
   0   2   0        0.54        1.33      0.44 o
   1   2   0      258.15      277.50      3.68 o
   2   2   0      691.06      742.67      9.17 o
   3   2   0      449.58      477.95      6.27 o
   4   2   0       58.02       59.18      1.65 o
   5   2   0      485.95      511.95      6.30 o
   6   2   0        2.56        3.06      0.81 o
   7   2   0      519.98      504.32      6.59 o
   8   2   0       11.59       10.22      0.89 o
   9   2   0       51.54       48.78      1.73 o
  10   2   0       58.68       53.41      1.90 o
  11   2   0       17.10       21.21      1.73 o
  12   2   0       45.66       46.39      2.89 o
  13   2   0        6.91        8.83      1.75 o
   1   3   0      512.70      531.32      6.78 o
   2   3   0      997.09     1084.73     13.26 o
   3   3   0      209.93      210.17      2.75 o
   4   3   0       53.76       53.85      1.47 o
   5   3   0       24.94       27.40      1.09 o
   6   3   0      209.06      205.89      3.29 o
   7   3   0       36.73       39.38      1.94 o
   8   3   0      175.95      165.89      3.17 o
   9   3   0        2.25        2.65      0.72 o
  10   3   0       81.05       74.25      2.58 o
  11   3   0       35.36       31.22      2.54 o
  12   3   0        3.16        2.05      1.67 o
  13   3   0        2.17        2.93      1.41 o
   0   4   0      182.90      192.14      4.47 o
   1   4   0      629.97      713.72      9.08 o
   2   4   0      625.25      635.24      7.27 o
   3   4   0      507.31      530.65      6.61 o
   4   4   0      200.46      193.69      3.29 o
   5   4   0      338.25      330.78      4.57 o
   6   4   0        3.79        5.28      0.65 o
   7   4   0      494.02      492.07      6.66 o
   8   4   0       28.70       27.88      1.33 o
   9   4   0        0.29       -0.26      0.73 o
  10   4   0       11.27       10.64      1.32 o
  11   4   0        3.17        2.83      1.00 o
  12   4   0        4.15        0.47      1.29 o
  13   4   0        0.45       -0.64      1.91 o
   1   5   0      311.10      313.26      4.65 o
   2   5   0      581.33      598.56      7.07 o
   3   5   0      235.16      232.12      4.36 o
   4   5   0      211.98      201.45      2.97 o
   5   5   0        5.79        4.84      0.62 o
   6   5   0        4.50        4.02      0.66 o
   7   5   0        0.94        2.01      0.82 o
   8   5   0      109.10      110.18      3.12 o
   9   5   0       17.87       18.30      1.58 o
  10   5   0        3.70        5.96      1.45 o
  11   5   0       95.97       94.47      3.30 o
  12   5   0       39.91       38.24      2.92 o
   0   6   0     1544.29     1538.67     21.82 o
   1   6   0        0.97        0.63      0.38 o
   2   6   0      129.45      119.90      2.12 o
   3   6   0       34.22       30.20      0.97 o
   4   6   0      214.83      210.95      2.95 o
   5   6   0       26.21       22.62      1.39 o
   6   6   0       67.29       65.17      2.30 o
   7   6   0        6.23        6.01      1.06 o
   8   6   0        2.73        3.03      0.98 o
   9   6   0       20.37       18.74      1.69 o
  10   6   0        0.45        0.95      0.98 o
  11   6   0        4.03        3.67      1.24 o
  12   6   0       21.43       23.00      2.18 o
   1   7   0        1.68        1.14      0.47 o
   2   7   0       68.88       61.45      2.08 o
   3   7   0      505.96      459.62      6.80 o
   4   7   0       34.68       27.99      1.53 o
   5   7   0       85.41       64.23      2.28 o
   6   7   0        2.52        2.66      1.01 o
   7   7   0       30.63       35.70      1.97 o
   8   7   0       32.36       34.57      2.18 o
   9   7   0       72.65       74.79      2.90 o
  10   7   0       15.21       14.91      1.76 o
  11   7   0        5.52        4.73      1.96 o
   0   8   0      118.45      113.84      3.17 o
   1   8   0        1.49        1.30      0.57 o
   2   8   0        5.74        4.33      0.65 o
   3   8   0       51.14       55.43      1.74 o
   4   8   0       68.58       73.28      2.48 o
   5   8   0       46.18       46.80      2.64 o
   6   8   0       74.08       78.26      2.74 o
   7   8   0       32.63       34.88      2.07 o
   8   8   0       12.24       12.22      1.58 o
   9   8   0        8.31        7.72      1.49 o
  10   8   0        3.23        4.35      1.48 o
   1   9   0      109.28      107.89      2.58 o
   2   9   0       65.56       63.75      2.00 o
   3   9   0        7.68        9.12      1.23 o
   4   9   0        3.78        2.80      0.98 o
   5   9   0        1.45        2.91      1.07 o
   6   9   0       80.68       82.86      2.98 o
   7   9   0       10.58       10.79      1.53 o
   8   9   0       48.18       48.72      2.99 o
   9   9   0        9.58        9.86      1.65 o
   0  10   0        0.04       -1.06      1.06 o
   1  10   0      270.67      279.30      4.79 o
   2  10   0       82.61       79.09      2.74 o
   3  10   0       10.50       10.96      1.38 o
   4  10   0        1.68        1.71      1.01 o
   5  10   0        6.71        6.04      1.34 o
   6  10   0       18.55       17.27      1.76 o
   7  10   0        9.11       10.95      1.64 o
   8  10   0        1.23        0.07      1.18 o
   1  11   0        0.57        1.85      1.21 o
   2  11   0        3.04        2.54      1.21 o
   3  11   0        0.05        2.06      1.20 o
   4  11   0        1.34        2.02      1.19 o
   5  11   0        6.40        6.53      1.43 o
   6  11   0        0.16       -1.09      1.09 o
   7  11   0        7.83        8.75      1.64 o
   0  12   0        1.22       -0.70      2.19 o
   1  12   0        0.00        1.95      1.33 o
   2  12   0       10.43        8.91      1.77 o
   3  12   0        1.42        0.43      1.30 o
   4  12   0       40.30       44.31      2.98 o
 -13   0   1        1.38       -0.47      1.45 o
 -11   0   1        6.27        5.75      1.68 o
  -9   0   1       29.61       31.28      2.34 o
  -7   0   1      142.42      121.29      4.56 o
  -5   0   1      498.59      509.76      9.97 o
  -3   0   1     2889.57     3008.84     50.03 o
  -1   0   1       88.57       79.21      1.88 o
   1   0   1        8.84       10.60      0.43 o
   3   0   1     1025.14     1097.31     15.21 o
   5   0   1       39.59       39.80      1.39 o
   7   0   1        1.01        0.73      0.68 o
   9   0   1       28.89       26.82      2.24 o
  11   0   1       33.85       38.75      3.00 o
  13   0   1       11.40        6.22      2.81 o
 -13   1   1      111.81      117.88      4.45 o
 -12   1   1        2.92        4.05      1.16 o
 -11   1   1       97.14       92.20      3.14 o
 -10   1   1        7.81       10.66      1.25 o
  -9   1   1       58.58       54.79      1.95 o
  -8   1   1        6.70        6.30      0.76 o
  -7   1   1       67.94       74.66      1.50 o
  -6   1   1        3.98        6.89      0.56 o
  -5   1   1      346.31      401.85      5.79 o
  -4   1   1      230.78      233.09      3.57 o
  -3   1   1     2428.56     2553.61     30.14 o
  -2   1   1      559.30      550.35      6.71 o
  -1   1   1     2169.72     2051.37     18.29 o
   0   1   1      114.31      131.40      1.34 o
   1   1   1     4104.15     3877.84     39.02 o
   2   1   1      362.91      396.33      5.29 o
   3   1   1       16.34       14.99      0.47 o
   4   1   1       58.36       64.34      1.12 o
   5   1   1        5.15        5.37      0.86 o
   6   1   1       19.87       23.00      0.78 o
   7   1   1       43.40       37.72      1.07 o
   8   1   1        3.74        2.11      0.61 o
   9   1   1        2.95        2.22      0.68 o
  10   1   1       62.32       61.67      2.37 o
  11   1   1      107.62      104.82      3.22 o
  12   1   1        0.02        1.08      1.19 o
  13   1   1        6.94        8.96      1.84 o
 -13   2   1        9.76        8.25      1.77 o
 -12   2   1      119.16      114.05      5.09 o
 -11   2   1       87.90       89.58      2.99 o
 -10   2   1       12.08       10.46      1.08 o
  -9   2   1      165.30      164.14      3.26 o
  -8   2   1       56.88       50.31      1.63 o
  -7   2   1      345.91      346.17      4.93 o
  -6   2   1       85.32       77.66      2.00 o
  -5   2   1       82.07       99.47      2.16 o
  -4   2   1      142.69      147.14      2.58 o
  -3   2   1       10.33       11.06      0.72 o
  -2   2   1       13.77       13.91      0.75 o
  -1   2   1       92.28       93.34      1.35 o
   0   2   1      166.89      187.62      2.33 o
   1   2   1      439.71      453.39      4.71 o
   2   2   1     2005.53     2099.53     22.19 o
   3   2   1      475.12      503.74      5.87 o
   4   2   1        3.44        3.64      0.45 o
   5   2   1      491.64      510.06      6.50 o
   6   2   1       28.13       30.90      0.82 o
   7   2   1      209.49      206.10      3.40 o
   8   2   1      311.62      286.82      4.74 o
   9   2   1      142.44      135.84      2.89 o
  10   2   1       54.64       48.16      1.82 o
  11   2   1        0.06       -0.36      1.08 o
  12   2   1       20.92       23.64      2.83 o
  13   2   1        0.00        0.23      1.53 o
 -13   3   1        0.25       -1.09      1.84 o
 -12   3   1        6.50        4.32      1.41 o
 -11   3   1       10.46        6.42      1.51 o
 -10   3   1      324.67      331.56      7.37 o
  -9   3   1       39.94       36.94      1.60 o
  -8   3   1      350.51      349.92      5.24 o
  -7   3   1       17.73       18.60      1.05 o
  -6   3   1      894.72      881.23     13.48 o
  -5   3   1      113.12      123.89      2.69 o
  -4   3   1      116.50      126.77      3.23 o
  -3   3   1       38.61       42.13      0.91 o
  -2   3   1        2.13        2.41      0.32 o
  -1   3   1      193.89      207.96      2.74 o
   0   3   1     2959.31     3148.60     37.09 o
   1   3   1       13.62       16.33      0.82 o
   2   3   1      727.91      814.93      8.24 o
   3   3   1      132.33      149.53      2.23 o
   4   3   1     1097.50     1153.55     12.81 o
   5   3   1       30.72       32.70      1.06 o
   6   3   1      518.80      533.49      6.78 o
   7   3   1        6.45        5.91      0.72 o
   8   3   1      426.60      415.05      6.75 o
   9   3   1       25.69       25.64      2.14 o
  10   3   1       25.60       23.74      1.66 o
  11   3   1        1.35        0.92      1.10 o
  12   3   1        1.17        0.71      1.28 o
  13   3   1        4.35        3.60      4.81 o
 -13   4   1        1.38        2.35      1.42 o
 -12   4   1        0.19        0.68      1.29 o
 -11   4   1       14.50       13.06      1.49 o
 -10   4   1       54.58       53.68      2.32 o
  -9   4   1        2.17        2.45      0.85 o
  -8   4   1        6.14        5.37      0.85 o
  -7   4   1      812.30      790.06     10.29 o
  -6   4   1        1.60        2.75      0.62 o
  -5   4   1      528.35      506.37      8.45 o
  -4   4   1       28.15       23.54      1.03 o
  -3   4   1      100.50      115.64      1.90 o
  -2   4   1       13.65       14.03      0.64 o
  -1   4   1       99.14      110.53      1.83 o
   0   4   1       17.59       24.25      0.95 o
   1   4   1      758.97      843.22      9.45 o
   2   4   1      310.61      305.31      3.93 o
   3   4   1      125.34      133.75      2.16 o
   4   4   1        6.41        7.86      0.56 o
   5   4   1      131.82      127.47      2.29 o
   6   4   1       56.76       52.88      1.85 o
   7   4   1       22.83       18.06      1.03 o
   8   4   1        7.33        7.74      1.09 o
   9   4   1        6.01        3.89      0.97 o
  10   4   1        1.78        0.50      0.81 o
  11   4   1       17.59       20.78      2.07 o
  12   4   1       15.75       17.70      2.20 o
 -12   5   1        0.22       -0.05      1.25 o
 -11   5   1       11.27        9.71      1.46 o
 -10   5   1        8.13        8.52      1.28 o
  -9   5   1       99.15       95.99      3.49 o
  -8   5   1        2.27        2.88      0.92 o
  -7   5   1       23.21       22.33      1.21 o
  -6   5   1      126.38      117.37      3.31 o
  -5   5   1        4.80        3.10      0.67 o
  -4   5   1      164.20      157.65      2.72 o
  -3   5   1       29.96       28.56      0.96 o
  -2   5   1        0.00       -0.31      0.31 o
  -1   5   1      158.75      164.94      3.13 o
   0   5   1        0.51       -0.11      0.38 o
   1   5   1      132.14      135.46      2.39 o
   2   5   1       29.80       27.67      1.06 o
   3   5   1       28.25       38.91      1.09 o
   4   5   1       43.15       44.78      1.68 o
   5   5   1        0.69        0.05      0.47 o
   6   5   1       43.75       41.02      1.76 o
   7   5   1       71.38       68.69      2.34 o
   8   5   1      118.25      115.32      3.21 o
   9   5   1        0.66        0.02      0.88 o
  10   5   1       47.65       44.24      2.62 o
  11   5   1       83.17       91.38      3.25 o
  12   5   1        1.96        1.58      1.46 o
 -12   6   1        2.55        2.54      1.29 o
 -11   6   1        3.67        3.50      1.22 o
 -10   6   1        0.73       -0.60      1.67 o
  -9   6   1       27.81       29.64      1.93 o
  -8   6   1       14.83       13.20      1.39 o
  -7   6   1        4.26        4.16      0.98 o
  -6   6   1      224.14      205.82      3.62 o
  -5   6   1       93.56       92.88      2.96 o
  -4   6   1       19.73       22.37      0.92 o
  -3   6   1       77.73       75.43      1.70 o
  -2   6   1       35.22       30.65      1.85 o
  -1   6   1       44.74       50.64      1.37 o
   0   6   1      366.60      359.76      4.81 o
   1   6   1      121.17      129.68      2.32 o
   2   6   1      119.04      113.33      2.15 o
   3   6   1       39.46       34.93      2.00 o
   4   6   1      211.05      181.21      3.02 o
   5   6   1       16.98       13.73      1.21 o
   6   6   1       94.97       84.65      2.59 o
   7   6   1       20.95       18.48      1.53 o
   8   6   1        5.28        5.04      1.10 o
   9   6   1       54.27       57.47      2.52 o
  10   6   1        7.22        8.13      1.91 o
  11   6   1        0.01        1.22      1.16 o
  12   6   1       49.43       53.54      2.87 o
 -11   7   1       36.51       37.00      2.71 o
 -10   7   1        2.85        2.71      1.21 o
  -9   7   1       50.87       49.90      2.49 o
  -8   7   1       58.74       56.72      2.50 o
  -7   7   1      157.89      152.01      3.81 o
  -6   7   1        3.87        2.42      0.90 o
  -5   7   1       42.62       42.82      1.91 o
  -4   7   1       11.74       18.95      2.17 o
  -3   7   1      138.45      146.25      2.66 o
  -2   7   1        0.01       -0.27      0.47 o
  -1   7   1      237.18      234.22      4.14 o
   0   7   1      245.67      235.76      3.67 o
   1   7   1      524.65      541.99      8.40 o
   2   7   1       44.52       48.26      1.45 o
   3   7   1       36.22       41.26      1.46 o
   4   7   1       53.37       54.66      2.30 o
   5   7   1       32.29       34.00      1.80 o
   6   7   1       34.23       30.65      1.80 o
   7   7   1      109.85      109.48      3.24 o
   8   7   1       10.66       12.51      1.49 o
   9   7   1        0.00       -0.96      0.96 o
  10   7   1       15.70       15.60      1.79 o
  11   7   1        1.70       -0.88      1.12 o
 -10   8   1       14.98       18.38      1.96 o
  -9   8   1       20.24       23.69      2.03 o
  -8   8   1      156.89      169.44      5.98 o
  -7   8   1        0.01       -0.79      0.79 o
  -6   8   1        0.06        0.53      0.84 o
  -5   8   1        1.19        1.14      0.89 o
  -4   8   1        4.72        4.21      0.97 o
  -3   8   1       39.37       37.86      1.93 o
  -2   8   1        4.77        3.63      0.70 o
  -1   8   1       24.94       24.33      1.21 o
   0   8   1      234.51      217.24      5.31 o
   1   8   1        1.68        3.76      0.65 o
   2   8   1        0.56        0.21      0.61 o
   3   8   1       13.41       17.41      1.12 o
   4   8   1        3.64        1.83      0.88 o
   5   8   1        6.22        8.52      1.25 o
   6   8   1        5.61        7.86      1.22 o
   7   8   1       27.40       31.92      2.05 o
   8   8   1      132.71      141.08      4.05 o
   9   8   1       34.34       37.05      2.41 o
  10   8   1        0.34        1.10      1.22 o
  -9   9   1       45.49       50.67      2.79 o
  -8   9   1       19.74       23.81      2.08 o
  -7   9   1        3.27        2.80      1.14 o
  -6   9   1       40.35       37.71      3.03 o
  -5   9   1       13.89       11.12      1.39 o
  -4   9   1       14.33       14.31      1.43 o
  -3   9   1       17.81       18.03      1.47 o
  -2   9   1        9.53        8.35      1.02 o
  -1   9   1        0.28        0.71      0.59 o
   0   9   1       48.55       54.30      1.84 o
   1   9   1       37.96       38.18      1.60 o
   2   9   1        1.47        0.98      0.70 o
   3   9   1        1.85        1.37      0.90 o
   4   9   1       48.05       45.52      2.18 o
   5   9   1        3.48        1.61      1.53 o
   6   9   1       42.65       38.48      2.61 o
   7   9   1        5.28        3.95      1.21 o
   8   9   1      134.41      130.85      4.07 o
   9   9   1        3.07        3.39      1.36 o
  -8  10   1       14.59       12.26      2.14 o
  -7  10   1       74.95       83.46      3.27 o
  -6  10   1        3.25        3.30      1.25 o
  -5  10   1       69.56       72.55      2.86 o
  -4  10   1        9.07        8.03      1.34 o
  -3  10   1      102.24      109.13      3.87 o
  -2  10   1       20.55       22.67      1.64 o
  -1  10   1      143.09      137.71      3.53 o
   0  10   1       11.14       10.89      1.28 o
   1  10   1       30.77       30.98      1.59 o
   2  10   1        2.18        2.53      1.02 o
   3  10   1        0.57        1.10      0.92 o
   4  10   1        0.20       -0.70      0.93 o
   5  10   1       35.54       34.77      2.20 o
   6  10   1        0.05       -1.02      1.04 o
   7  10   1      105.18      103.48      3.64 o
   8  10   1        0.02       -0.90      1.20 o
  -7  11   1       24.95       32.08      3.99 o
  -6  11   1        0.10        1.57      1.46 o
  -5  11   1        7.64       10.53      1.56 o
  -4  11   1       52.69       60.43      3.13 o
  -3  11   1       21.73       23.47      2.21 o
  -2  11   1      114.41      115.32      6.03 o
  -1  11   1       30.84       27.75      2.24 o
   0  11   1       37.55       41.04      2.16 o
   1  11   1       16.71       16.43      1.87 o
   2  11   1        2.24        3.61      1.10 o
   3  11   1       12.02       12.03      1.55 o
   4  11   1       21.14       17.74      2.69 o
   5  11   1        4.26        5.19      1.37 o
   6  11   1       47.99       47.80      2.72 o
   7  11   1       66.08       74.33      3.34 o
  -4  12   1        2.53       -1.53      1.53 o
  -3  12   1        0.36        1.88      1.50 o
  -2  12   1        0.95        3.09      1.36 o
  -1  12   1       18.41       22.09      2.21 o
   0  12   1       23.36       22.68      5.83 o
   1  12   1       18.07       16.75      2.03 o
   2  12   1        0.04        0.59      1.28 o
   3  12   1        1.04        1.69      1.51 o
   4  12   1        5.18        3.10      2.48 o
 -12   0   2        6.58        5.47      1.74 o
 -10   0   2       44.11       49.13      7.26 o
  -8   0   2       98.36       72.07      2.47 o
  -6   0   2      860.23      890.25     16.51 o
  -4   0   2     2180.46     2461.70     57.65 o
  -2   0   2     9316.05     8896.50    148.91 o
   0   0   2     4895.50     4603.02     75.48 o
   2   0   2      277.48      278.44      4.30 o
   4   0   2      330.73      357.58      5.70 o
   6   0   2        0.08        0.11      0.60 o
   8   0   2      556.80      522.62     14.26 o
  10   0   2        4.86        4.19      1.40 o
  12   0   2        0.65        1.42      1.51 o
 -13   1   2       66.17       70.48      2.99 o
 -12   1   2       20.50       18.69      1.75 o
 -11   1   2       50.71       49.51      2.29 o
 -10   1   2        4.94        6.24      1.04 o
  -9   1   2        0.54        0.42      0.58 o
  -8   1   2        0.12        0.55      0.60 o
  -7   1   2      138.81      130.48      2.88 o
  -6   1   2        1.92        3.17      0.58 o
  -5   1   2       79.59       74.91      1.83 o
  -4   1   2       13.00       12.68      1.18 o
  -3   1   2       66.67       68.87      1.60 o
  -2   1   2      323.09      334.17      3.90 o
  -1   1   2      523.73      538.70      5.89 o
   0   1   2      277.61      280.59      2.93 o
   1   1   2      774.38      795.06      7.82 o
   2   1   2     1348.26     1383.05     13.38 o
   3   1   2        4.26        4.56      0.34 o
   4   1   2       88.09       90.09      1.44 o
   5   1   2      137.46      133.92      2.00 o
   6   1   2       12.25       14.56      0.73 o
   7   1   2        8.78       10.32      0.71 o
   8   1   2       28.47       28.38      1.26 o
   9   1   2       97.61       94.56      2.68 o
  10   1   2       12.27       13.72      1.41 o
  11   1   2        1.58        0.16      1.54 o
  12   1   2        2.44        4.18      1.44 o
  13   1   2       12.23       10.56      1.89 o
 -13   2   2       20.97       26.47      2.45 o
 -12   2   2       52.73       58.38      2.66 o
 -11   2   2       25.16       25.63      1.79 o
 -10   2   2       37.97       38.99      1.67 o
  -9   2   2       14.97       19.62      1.22 o
  -8   2   2       20.46       20.52      1.34 o
  -7   2   2       89.00       85.78      2.29 o
  -6   2   2       14.91       16.27      1.04 o
  -5   2   2      101.13       95.32      2.13 o
  -4   2   2       23.67       24.07      1.21 o
  -3   2   2       30.72       35.12      0.84 o
  -2   2   2      130.20      131.99      1.86 o
  -1   2   2     1990.68     2085.66     21.97 o
   0   2   2      453.92      446.02      5.62 o
   1   2   2     3720.97     3812.16     37.06 o
   2   2   2      509.42      521.61      6.73 o
   3   2   2      498.66      542.99      6.30 o
   4   2   2       33.66       36.03      0.88 o
   5   2   2      125.06      138.61      2.03 o
   6   2   2        4.29        4.81      0.45 o
   7   2   2        9.93        9.17      0.79 o
   8   2   2      110.62      102.28      2.83 o
   9   2   2       22.15       20.69      1.24 o
  10   2   2        0.00       -0.68      0.72 o
  11   2   2        2.01        0.56      1.09 o
  12   2   2        4.14        4.41      1.51 o
  13   2   2       33.93       39.61      2.95 o
 -13   3   2        4.17        3.89      1.42 o
 -12   3   2        9.80        7.69      1.57 o
 -11   3   2        8.02        6.45      1.41 o
 -10   3   2       17.87       15.26      1.27 o
  -9   3   2       93.00       94.14      2.43 o
  -8   3   2        0.07       -0.50      0.68 o
  -7   3   2      214.50      189.75      3.74 o
  -6   3   2       93.28       87.04      2.48 o
  -5   3   2       64.63       55.59      1.63 o
  -4   3   2      330.09      333.29      4.94 o
  -3   3   2       63.23       63.48      1.78 o
  -2   3   2       23.82       25.92      0.97 o
  -1   3   2        0.14        0.21      0.26 o
   0   3   2      112.80      123.12      2.01 o
   1   3   2       41.70       46.00      0.79 o
   2   3   2        3.16        3.93      0.50 o
   3   3   2      266.67      288.44      4.37 o
   4   3   2      820.90      817.23     11.76 o
   5   3   2      137.05      133.54      2.31 o
   6   3   2      414.84      404.15      5.42 o
   7   3   2       54.26       51.18      1.54 o
   8   3   2       22.76       24.43      1.49 o
   9   3   2       10.49        8.23      1.10 o
  10   3   2       17.00       18.55      1.96 o
  11   3   2       80.22       79.40      4.91 o
  12   3   2        6.53        8.27      2.52 o
  13   3   2        0.29        0.86      1.49 o
 -13   4   2        9.77       10.35      3.74 o
 -12   4   2        2.16        2.53      1.80 o
 -11   4   2       71.43       72.22      2.78 o
 -10   4   2       78.43       84.41      3.14 o
  -9   4   2      158.16      157.38      3.78 o
  -8   4   2       14.02       14.54      1.23 o
  -7   4   2      215.74      220.17      5.14 o
  -6   4   2        3.50        4.77      0.75 o
  -5   4   2      130.17      129.16      2.70 o
  -4   4   2       77.39       77.32      1.50 o
  -3   4   2       59.25       64.28      1.35 o
  -2   4   2        1.75        3.74      0.49 o
  -1   4   2       31.24       25.00      0.86 o
   0   4   2       30.71       32.11      0.93 o
   1   4   2     1261.28     1419.36     15.39 o
   2   4   2      274.60      260.47      4.73 o
   3   4   2       71.74       84.18      2.30 o
   4   4   2       42.08       44.89      1.52 o
   5   4   2       36.19       32.23      1.47 o
   6   4   2       52.43       48.13      2.52 o
   7   4   2        1.67        2.15      0.84 o
   8   4   2      273.84      271.99      5.22 o
   9   4   2       49.39       54.85      2.29 o
  10   4   2        4.85        3.68      1.73 o
  11   4   2       23.94       27.30      2.01 o
  12   4   2        0.27       -1.45      1.49 o
 -12   5   2       14.74        7.97      2.31 o
 -11   5   2        3.67        2.68      1.09 o
 -10   5   2        5.55        5.75      1.22 o
  -9   5   2        5.63        7.59      1.19 o
  -8   5   2       67.15       65.45      3.72 o
  -7   5   2        9.97        8.23      1.14 o
  -6   5   2      156.71      154.85      3.29 o
  -5   5   2       21.00       23.41      1.32 o
  -4   5   2       82.87       77.25      1.61 o
  -3   5   2       18.13       18.06      0.78 o
  -2   5   2      152.42      150.00      2.44 o
  -1   5   2      131.97      133.74      2.25 o
   0   5   2        5.53        1.57      0.52 o
   1   5   2      275.10      276.22      3.77 o
   2   5   2      698.27      696.55      8.17 o
   3   5   2        7.87        5.11      0.73 o
   4   5   2       73.11       66.80      1.97 o
   5   5   2      114.22      102.81      2.63 o
   6   5   2       65.26       56.45      2.08 o
   7   5   2        8.03        3.46      0.91 o
   8   5   2        5.96        7.73      1.17 o
   9   5   2      131.82      144.65      3.83 o
  10   5   2       44.85       50.85      2.48 o
  11   5   2       97.67       95.54      3.38 o
  12   5   2        4.92        5.25      1.66 o
 -12   6   2        1.93        3.11      1.55 o
 -11   6   2        0.03        0.98      1.31 o
 -10   6   2        1.40        2.96      1.12 o
  -9   6   2       14.98       12.53      1.46 o
  -8   6   2       57.23       58.07      2.38 o
  -7   6   2        1.47        1.29      0.77 o
  -6   6   2      200.84      200.35      5.99 o
  -5   6   2       46.94       42.62      2.20 o
  -4   6   2      107.67       99.85      2.00 o
  -3   6   2        9.42        9.85      0.72 o
  -2   6   2      133.66      119.68      2.24 o
  -1   6   2       23.52       21.96      1.46 o
   0   6   2      311.84      311.42      4.31 o
   1   6   2      192.97      200.00      3.11 o
   2   6   2      229.10      239.51      4.38 o
   3   6   2       63.83       57.52      2.75 o
   4   6   2       20.37       21.68      1.33 o
   5   6   2       12.01        9.80      1.12 o
   6   6   2        0.05       -0.72      0.72 o
   7   6   2        0.63       -0.27      0.83 o
   8   6   2      121.61      130.27      4.97 o
   9   6   2        0.97        0.31      1.23 o
  10   6   2        0.29        0.76      1.01 o
  11   6   2        3.75        0.58      1.10 o
 -11   7   2       81.30       79.18      3.85 o
 -10   7   2        4.97        5.90      1.54 o
  -9   7   2        0.15        0.67      1.00 o
  -8   7   2        0.06        1.06      0.92 o
  -7   7   2       34.92       34.66      1.91 o
  -6   7   2        1.56        0.52      0.94 o
  -5   7   2       49.19       54.63      3.02 o
  -4   7   2       37.57       37.71      1.99 o
  -3   7   2       34.80       30.82      1.23 o
  -2   7   2        9.63        8.95      0.79 o
  -1   7   2      868.08      824.12     12.62 o
   0   7   2      273.74      256.72      3.90 o
   1   7   2     1004.61      912.70     10.78 o
   2   7   2        0.31       -0.09      0.66 o
   3   7   2      121.34       90.48      2.58 o
   4   7   2        1.61        1.78      0.82 o
   5   7   2        5.40       12.00      1.40 o
   6   7   2        5.85        5.20      1.11 o
   7   7   2        0.00       -0.21      0.92 o
   8   7   2        0.03       -1.18      1.18 o
   9   7   2       22.36       23.02      1.95 o
  10   7   2        5.16        4.10      1.35 o
  11   7   2       36.05       40.69      2.85 o
 -10   8   2       52.45       50.17      3.24 o
  -9   8   2       21.73       20.48      2.34 o
  -8   8   2       59.62       59.02      2.62 o
  -7   8   2       28.31       27.95      1.89 o
  -6   8   2       44.75       49.09      2.24 o
  -5   8   2        0.28       -0.85      0.96 o
  -4   8   2        0.50        1.69      1.04 o
  -3   8   2       13.05       13.06      0.95 o
  -2   8   2       90.43       93.54      2.21 o
  -1   8   2       20.13       23.62      1.20 o
   0   8   2       31.15       26.70      1.24 o
   1   8   2      108.68      102.35      2.75 o
   2   8   2       19.14       24.36      1.52 o
   3   8   2       43.36       43.06      1.95 o
   4   8   2       12.93       13.49      1.39 o
   5   8   2       15.01       13.26      1.41 o
   6   8   2       15.96       16.78      1.59 o
   7   8   2      104.39       97.10      3.24 o
   8   8   2       50.90       47.98      3.42 o
   9   8   2       54.58       52.07      3.58 o
  10   8   2       25.94       25.42      2.24 o
  -9   9   2        2.30        2.86      1.67 o
  -8   9   2        3.94        4.84      1.65 o
  -7   9   2       34.64       32.06      2.12 o
  -6   9   2       54.86       59.16      3.02 o
  -5   9   2        0.77        1.19      0.91 o
  -4   9   2       58.87       62.41      2.89 o
  -3   9   2        0.73        0.80      0.96 o
  -2   9   2        0.02        0.81      0.65 o
  -1   9   2        4.84        4.85      0.95 o
   0   9   2        4.05        5.07      0.96 o
   1   9   2       83.60       82.34      2.64 o
   2   9   2        3.68        2.18      0.80 o
   3   9   2       75.81       75.99      2.63 o
   4   9   2      160.68      170.30      4.15 o
   5   9   2        5.38        4.74      2.07 o
   6   9   2      174.83      179.49      4.53 o
   7   9   2        5.30        5.25      1.28 o
   8   9   2       22.02       21.55      2.35 o
   9   9   2       15.59       15.15      1.85 o
  -8  10   2        0.11       -0.61      1.43 o
  -7  10   2        0.56       -0.31      1.35 o
  -6  10   2       72.30       70.03      5.78 o
  -5  10   2       20.34       18.21      1.71 o
  -4  10   2        0.91       -0.07      0.91 o
  -3  10   2      122.51      127.12      3.50 o
  -2  10   2       39.80       41.82      2.47 o
  -1  10   2       75.23       86.43      2.78 o
   0  10   2        1.45        2.06      0.85 o
   1  10   2       14.58       13.97      1.40 o
   2  10   2       15.78       17.27      1.56 o
   3  10   2       39.90       44.12      2.24 o
   4  10   2        7.37        6.51      1.32 o
   5  10   2        1.03        1.16      1.10 o
   6  10   2        0.79        0.74      1.12 o
   7  10   2       80.49       88.19      3.42 o
   8  10   2       29.38       32.38      2.44 o
  -6  11   2      106.89      109.91      4.51 o
  -5  11   2        2.96        3.48      1.76 o
  -4  11   2       25.02       27.60      3.19 o
  -3  11   2        9.46       10.88      3.15 o
  -2  11   2        4.17        7.27      1.50 o
  -1  11   2        9.60       11.62      1.70 o
   0  11   2      169.04      160.73      4.08 o
   1  11   2       21.84       20.42      2.02 o
   2  11   2        0.06       -0.33      0.99 o
   3  11   2       54.34       58.22      2.67 o
   4  11   2       18.95       15.15      1.75 o
   5  11   2       46.98       56.38      3.94 o
   6  11   2       21.39       20.23      2.05 o
  -4  12   2        6.01        3.59      2.19 o
  -3  12   2        1.25        1.44      2.23 o
  -2  12   2       24.62       26.03      3.13 o
  -1  12   2        2.64        1.88      1.62 o
   0  12   2       20.69       24.64      4.25 o
   1  12   2       66.80       66.26      3.43 o
   2  12   2      178.01      194.78      5.69 o
   3  12   2        7.42       13.92      2.01 o
   4  12   2       96.79      100.35      5.54 o
 -13   0   3        5.63        9.00      2.12 o
 -11   0   3        7.38        5.22      1.52 o
  -9   0   3       49.58       56.22      2.88 o
  -7   0   3        0.42        5.24      2.06 o
  -5   0   3      991.63     1018.09     18.31 o
  -3   0   3      175.10      180.80      3.97 o
  -1   0   3      168.66      161.19      2.72 o
   1   0   3     3391.86     3426.72     46.06 o
   3   0   3      224.22      237.22      4.05 o
   5   0   3       49.24       42.86      1.51 o
   7   0   3       28.21       32.10      2.34 o
   9   0   3       41.69       41.75      2.69 o
  11   0   3        0.08        0.58      1.19 o
  13   0   3        9.20        8.76      3.27 o
 -13   1   3        9.69       10.56      1.53 o
 -12   1   3        1.31        2.02      1.15 o
 -11   1   3       14.62       13.44      1.43 o
 -10   1   3       20.16       23.38      1.99 o
  -9   1   3        1.91        4.20      0.94 o
  -8   1   3       87.27       77.70      2.29 o
  -6   1   3       28.38       35.04      1.31 o
  -5   1   3      896.69      942.04     20.88 o
  -4   1   3        0.20        0.56      0.38 o
  -3   1   3       56.41       70.56      1.64 o
  -2   1   3      777.82      824.48      9.03 o
  -1   1   3     1434.00     1466.70     17.49 o
   0   1   3      123.62      131.10      1.61 o
   1   1   3        6.18        2.26      0.30 o
   2   1   3       32.20       37.19      0.81 o
   3   1   3       89.44       96.09      1.49 o
   4   1   3      250.09      254.65      3.15 o
   5   1   3       18.61       13.52      0.80 o
   6   1   3       34.37       38.10      1.15 o
   7   1   3        3.45        1.41      0.47 o
   8   1   3        1.05        1.19      0.52 o
   9   1   3       84.47       81.11      2.19 o
  10   1   3       12.71       13.43      1.37 o
  11   1   3       28.37       28.07      2.30 o
  12   1   3       21.74       19.15      2.16 o
  13   1   3       12.01       13.20      4.37 o
 -13   2   3       14.46       19.37      2.19 o
 -12   2   3       10.76       12.95      1.52 o
 -11   2   3       30.38       35.78      2.39 o
 -10   2   3        4.41        2.58      0.75 o
  -9   2   3        1.49        1.69      0.73 o
  -8   2   3      147.74      141.68      3.85 o
  -7   2   3       38.09       38.53      2.11 o
  -6   2   3      184.92      178.70      3.39 o
  -5   2   3        4.52        6.65      0.68 o
  -4   2   3       93.68      112.06      2.54 o
  -3   2   3        6.22        6.52      0.45 o
  -2   2   3      103.56      106.83      1.64 o
  -1   2   3       58.52       65.90      1.05 o
   0   2   3        1.60        2.23      0.28 o
   1   2   3       57.71       59.55      1.12 o
   2   2   3      919.38      983.40     10.79 o
   3   2   3      528.51      569.35      6.02 o
   4   2   3       58.85       58.36      1.18 o
   5   2   3       22.54       23.86      1.25 o
   6   2   3        0.31        0.51      0.40 o
   7   2   3       47.22       44.03      1.23 o
   8   2   3        3.16        4.15      0.71 o
   9   2   3       45.26       41.17      2.32 o
  10   2   3       16.49       17.87      2.51 o
  11   2   3       77.63       77.42      3.42 o
  12   2   3       61.71       64.58      3.46 o
  13   2   3        6.55       10.43      1.95 o
 -13   3   3        1.80        1.88      1.30 o
 -12   3   3       96.67      112.72      4.73 o
 -11   3   3        2.54        2.15      0.95 o
 -10   3   3      311.39      319.95      5.33 o
  -9   3   3       14.83       15.06      1.36 o
  -8   3   3        9.98        6.63      1.02 o
  -7   3   3       61.85       62.31      2.01 o
  -6   3   3        0.11        0.76      0.53 o
  -5   3   3       56.26       61.59      1.73 o
  -4   3   3      130.34      127.56      2.10 o
  -3   3   3       45.12       45.00      1.34 o
  -2   3   3       12.92       13.88      0.61 o
  -1   3   3      110.10      112.84      1.78 o
   0   3   3        1.89        1.34      0.31 o
   1   3   3      276.60      297.72      4.28 o
   2   3   3      937.91     1054.10     13.08 o
   3   3   3      130.08      133.00      2.58 o
   4   3   3       10.49       15.46      0.70 o
   5   3   3        0.20        0.34      0.36 o
   6   3   3        8.93        8.60      0.70 o
   7   3   3       21.98       20.21      1.36 o
   8   3   3       43.13       44.12      1.93 o
   9   3   3        3.91        3.70      1.59 o
  10   3   3       41.88       39.51      2.08 o
  11   3   3        6.10        5.94      2.52 o
  12   3   3        6.52       10.25      3.62 o
 -12   4   3       11.57       13.45      1.88 o
 -11   4   3       36.27       38.47      2.53 o
 -10   4   3        1.39        2.14      0.76 o
  -9   4   3      207.14      208.11      4.47 o
  -8   4   3        1.99        2.39      0.81 o
  -7   4   3      795.22      788.99     11.05 o
  -6   4   3      111.67      106.75      2.56 o
  -5   4   3        6.76        8.72      0.93 o
  -4   4   3        1.34        1.77      0.39 o
  -3   4   3       33.49       36.19      1.04 o
  -2   4   3       42.88       46.75      1.19 o
  -1   4   3       52.77       55.13      1.52 o
   0   4   3      134.10      137.28      2.29 o
   1   4   3      391.28      411.32      5.06 o
   2   4   3        5.54        8.00      0.83 o
   3   4   3        0.18       -0.12      0.44 o
   4   4   3       81.65       75.68      2.03 o
   5   4   3       31.25       26.23      1.94 o
   6   4   3       17.17       12.44      1.19 o
   7   4   3      158.44      136.43      3.31 o
   8   4   3       11.55       11.08      1.26 o
   9   4   3        0.02        0.24      0.84 o
  10   4   3       32.24       34.62      3.27 o
  11   4   3        0.00       -1.15      1.15 o
  12   4   3        1.42        1.04      1.42 o
 -12   5   3        0.29       -1.47      1.47 o
 -11   5   3       20.20       19.58      1.87 o
 -10   5   3        2.38        3.17      1.07 o
  -9   5   3        1.07        1.39      0.88 o
  -8   5   3       29.17       27.78      1.61 o
  -7   5   3        6.17        7.06      0.98 o
  -6   5   3       98.27       98.40      2.55 o
  -5   5   3      140.80      133.12      2.89 o
  -4   5   3        2.10        1.96      0.47 o
  -3   5   3        0.00       -0.06      0.43 o
  -2   5   3       27.00       30.13      1.03 o
  -1   5   3      231.62      242.26      3.45 o
   0   5   3        6.37        7.51      0.59 o
   1   5   3      286.52      303.78      4.06 o
   2   5   3       13.61       12.72      1.03 o
   3   5   3       22.19       19.46      1.56 o
   4   5   3      127.87      127.69      2.88 o
   5   5   3       83.28       82.42      2.62 o
   6   5   3      325.68      318.59      8.60 o
   7   5   3       31.82       33.47      1.79 o
   8   5   3       99.45      102.87      3.10 o
   9   5   3      159.82      157.45      5.62 o
  10   5   3        7.09        8.48      1.42 o
  11   5   3        3.54        2.20      1.17 o
  12   5   3        3.06        5.87      1.69 o
 -11   6   3        3.67        4.42      1.71 o
 -10   6   3        0.00        0.10      1.45 o
  -9   6   3       63.20       60.84      2.50 o
  -8   6   3       54.81       54.35      2.92 o
  -7   6   3        0.69        0.51      1.06 o
  -6   6   3       36.21       31.59      1.57 o
  -5   6   3       68.54       69.56      2.13 o
  -4   6   3      286.76      265.85      3.93 o
  -3   6   3        9.01        9.37      1.00 o
  -2   6   3      316.25      299.03      4.24 o
  -1   6   3       35.70       34.18      1.28 o
   0   6   3      236.82      231.99      4.23 o
   1   6   3      116.85      119.82      2.20 o
   2   6   3        0.00        0.77      0.60 o
   3   6   3        7.83       11.82      1.08 o
   4   6   3        9.70        8.06      1.01 o
   5   6   3        5.80        2.34      0.86 o
   6   6   3        0.85        0.09      0.78 o
   7   6   3        2.29        0.97      0.88 o
   8   6   3        0.76        3.59      1.05 o
   9   6   3       95.18       91.47      3.16 o
  10   6   3        2.68        2.84      1.21 o
  11   6   3        0.05        0.29      1.13 o
 -11   7   3       35.51       34.93      2.86 o
 -10   7   3        6.13        4.60      1.45 o
  -9   7   3       41.62       40.49      2.77 o
  -8   7   3       54.79       56.87      2.85 o
  -7   7   3        6.99        8.57      1.43 o
  -6   7   3       31.01       27.70      1.58 o
  -5   7   3       23.14       22.54      2.13 o
  -4   7   3      107.99      102.03      2.65 o
  -3   7   3       66.48       64.81      1.76 o
  -2   7   3      304.40      286.94      4.28 o
  -1   7   3        7.72        8.04      0.79 o
   0   7   3        7.18        5.00      0.68 o
   1   7   3       19.36       26.21      1.40 o
   2   7   3        9.57        7.50      1.01 o
   3   7   3       47.69       36.85      1.74 o
   4   7   3       70.19       72.06      2.42 o
   5   7   3        1.89        1.09      0.82 o
   6   7   3        4.65        4.00      1.05 o
   7   7   3        0.87        0.41      0.93 o
   8   7   3       32.28       30.09      2.03 o
   9   7   3        0.59        0.46      1.01 o
  10   7   3        6.69        3.92      2.44 o
  11   7   3       21.28       20.75      2.12 o
 -10   8   3       28.47       30.12      3.32 o
  -9   8   3        7.33        6.67      1.66 o
  -8   8   3        2.62       -0.70      1.15 o
  -7   8   3        0.00        0.18      2.13 o
  -6   8   3       58.84       59.83      3.01 o
  -5   8   3       91.05       90.06      3.15 o
  -4   8   3        9.67        9.04      1.10 o
  -3   8   3      137.81      137.53      3.17 o
  -2   8   3       45.52       40.65      1.66 o
  -1   8   3       14.32       11.60      0.97 o
   0   8   3      343.04      316.96      5.47 o
   1   8   3       15.07       19.13      1.39 o
   2   8   3       26.35       27.50      1.61 o
   3   8   3        6.54        6.55      1.11 o
   4   8   3       16.07       17.17      1.49 o
   5   8   3        1.00        0.15      0.91 o
   6   8   3        2.97        2.49      1.03 o
   7   8   3        6.36        5.60      1.29 o
   8   8   3       36.45       30.70      2.19 o
   9   8   3       18.30       17.30      1.93 o
  10   8   3        0.49       -0.57      1.15 o
  -9   9   3        4.08        2.98      1.56 o
  -8   9   3       37.55       41.55      2.97 o
  -7   9   3        9.34       10.74      1.84 o
  -6   9   3       26.49       31.39      3.02 o
  -5   9   3       54.06       52.69      4.47 o
  -4   9   3        0.02        1.43      0.94 o
  -3   9   3        1.25        1.73      0.83 o
  -2   9   3       10.01       10.00      1.00 o
  -1   9   3       11.50       13.77      1.28 o
   0   9   3       10.04       10.44      1.20 o
   1   9   3       61.23       61.80      2.33 o
   2   9   3      202.56      189.61      4.28 o
   3   9   3       25.24       28.17      1.81 o
   4   9   3      100.18      100.75      3.17 o
   5   9   3       17.81       20.69      1.79 o
   6   9   3      121.72      127.25      3.80 o
   7   9   3        4.66        3.18      1.49 o
   8   9   3      258.62      262.85      6.06 o
   9   9   3       29.52       26.32      3.31 o
  -8  10   3        6.57       10.14      2.14 o
  -7  10   3      362.17      372.69      9.87 o
  -6  10   3        0.94        2.88      1.42 o
  -5  10   3      196.52      197.41      5.63 o
  -4  10   3       25.78       25.42      2.70 o
  -3  10   3       99.10       89.42      6.40 o
  -2  10   3        1.49        1.77      1.35 o
  -1  10   3       13.28       16.79      1.43 o
   0  10   3       59.61       62.74      2.52 o
   1  10   3      130.97      132.46      3.57 o
   2  10   3        1.21        1.75      0.99 o
   3  10   3       43.71       45.50      2.29 o
   4  10   3        2.20        2.14      1.13 o
   5  10   3      134.31      127.80      4.41 o
   6  10   3        0.00        1.13      1.19 o
   7  10   3       73.64       71.51      3.22 o
   8  10   3        9.14       15.16      1.98 o
  -6  11   3       74.53       78.63      4.85 o
  -5  11   3        0.93        3.15      1.97 o
  -4  11   3       75.42       85.22      5.89 o
  -3  11   3        6.56        3.54      1.78 o
  -2  11   3        3.83        1.01      1.61 o
  -1  11   3        2.83        6.40      1.85 o
   0  11   3       17.61       18.25      1.95 o
   1  11   3      128.14      125.57      3.67 o
   2  11   3       74.67       76.68      2.92 o
   3  11   3       11.26       11.74      1.61 o
   4  11   3       46.41       49.27      2.64 o
   5  11   3       19.70       25.82      2.17 o
   6  11   3       32.80       34.74      2.49 o
  -4  12   3        0.00       -1.08      1.66 o
  -3  12   3        1.61        1.62      1.82 o
  -2  12   3        0.00       -1.30      1.30 o
  -1  12   3        9.67        6.47      2.02 o
   0  12   3       23.66       16.88      3.85 o
   1  12   3        0.18       -0.57      1.45 o
   2  12   3        7.24        5.83      1.95 o
   3  12   3        1.00        0.51      1.32 o
   4  12   3        2.40        3.45      1.57 o
 -12   0   4       12.89       10.02      1.89 o
 -10   0   4        2.18       -0.80      0.80 o
  -8   0   4        2.74        0.78      0.79 o
  -6   0   4       74.94      100.19      4.64 o
  -4   0   4      296.06      326.37      6.73 o
  -2   0   4       11.35       13.41      1.42 o
   0   0   4     6702.79     6580.97     89.05 o
   2   0   4      261.53      289.65      4.77 o
   4   0   4      116.50      125.93      2.77 o
   6   0   4       88.64       85.28      2.41 o
   8   0   4       30.31       30.02      1.69 o
  10   0   4       22.48       24.26      2.43 o
  12   0   4        8.31       10.98      3.22 o
 -13   1   4        0.58       -0.81      1.02 o
 -12   1   4       22.52       25.49      1.94 o
 -11   1   4        4.95        4.93      1.07 o
 -10   1   4        3.00        1.52      0.74 o
  -9   1   4       10.46        7.89      1.00 o
  -8   1   4      185.17      179.99      3.75 o
  -7   1   4        2.01        1.72      0.58 o
  -6   1   4      146.88      123.41      2.63 o
  -5   1   4        8.78        9.28      0.73 o
  -4   1   4        6.14        9.60      0.68 o
  -3   1   4       63.18       75.28      1.56 o
  -2   1   4       26.32       27.64      0.71 o
  -1   1   4      402.60      451.82      6.00 o
   0   1   4      187.50      204.99      2.45 o
   1   1   4     1505.57     1598.40     15.55 o
   2   1   4      151.01      166.74      2.21 o
   3   1   4       31.95       30.50      1.12 o
   4   1   4       66.83       67.45      1.36 o
   5   1   4       14.83       13.63      0.76 o
   6   1   4        3.51        4.91      0.56 o
   7   1   4       70.37       68.57      1.61 o
   8   1   4       65.49       66.53      2.00 o
   9   1   4       33.15       35.33      1.56 o
  10   1   4        3.91        2.50      1.21 o
  11   1   4        5.94        4.75      1.42 o
  12   1   4       48.91       54.35      6.37 o
  13   1   4       10.45       10.25      5.41 o
 -13   2   4        0.00        1.11      1.46 o
 -12   2   4        2.15        2.08      0.99 o
 -11   2   4        5.98        3.12      0.98 o
 -10   2   4        0.04        0.07      0.72 o
  -9   2   4       13.42       14.79      1.30 o
  -8   2   4        0.65        0.66      0.62 o
  -7   2   4      162.75      147.40      3.17 o
  -6   2   4        0.99        1.13      0.52 o
  -5   2   4       40.73       35.17      1.63 o
  -4   2   4       29.32       36.04      1.99 o
  -3   2   4      140.47      137.81      2.53 o
  -2   2   4       23.56       30.85      0.73 o
  -1   2   4        9.45       10.49      0.66 o
   0   2   4      245.06      260.50      4.14 o
   1   2   4      814.84      870.74      9.64 o
   2   2   4      127.34      133.21      2.07 o
   3   2   4       53.51       73.57      1.37 o
   4   2   4       46.61       51.04      1.18 o
   5   2   4      132.61      128.71      2.07 o
   6   2   4       76.19       76.05      1.71 o
   7   2   4      115.23      114.85      2.14 o
   8   2   4       14.37       13.78      1.26 o
   9   2   4      173.50      177.46      4.04 o
  10   2   4       25.99       23.82      1.69 o
  11   2   4       16.07       13.31      1.89 o
  12   2   4       54.96       54.50      3.95 o
 -13   3   4        0.07        0.56      1.73 o
 -12   3   4        9.61       11.03      2.65 o
 -11   3   4        2.80        1.12      0.90 o
 -10   3   4       31.48       32.31      2.39 o
  -9   3   4       28.21       29.41      1.70 o
  -8   3   4       33.20       27.86      1.56 o
  -7   3   4       94.71       88.52      3.57 o
  -6   3   4      128.76      123.29      2.74 o
  -5   3   4       13.49       12.53      0.89 o
  -4   3   4       24.56       24.01      1.13 o
  -3   3   4        0.05        0.21      0.35 o
  -2   3   4       22.40       23.38      1.17 o
  -1   3   4      199.70      213.71      2.90 o
   0   3   4        3.80        6.35      0.49 o
   1   3   4      175.11      175.68      3.33 o
   2   3   4      420.74      444.34      5.40 o
   3   3   4      511.87      512.22      7.12 o
   4   3   4      163.93      178.74      2.73 o
   5   3   4       18.62       18.89      0.83 o
   6   3   4       16.94       15.17      1.17 o
   7   3   4      125.38      122.95      3.09 o
   8   3   4      122.06      109.56      3.02 o
   9   3   4       29.11       30.32      1.82 o
  10   3   4       88.06       82.80      2.89 o
  11   3   4        0.49       -0.86      1.12 o
  12   3   4        0.05       -0.24      1.31 o
 -12   4   4       45.82       47.13      3.87 o
 -11   4   4       21.98       30.13      2.52 o
 -10   4   4       99.84       98.74      3.69 o
  -9   4   4       42.20       48.99      2.11 o
  -8   4   4        1.07        0.72      0.71 o
  -7   4   4      141.14      135.00      3.15 o
  -6   4   4       18.35       20.14      1.22 o
  -5   4   4        0.12       -0.04      0.51 o
  -4   4   4        3.09        2.84      0.47 o
  -3   4   4       32.49       30.17      0.98 o
  -2   4   4       98.37       92.38      2.10 o
  -1   4   4       22.40       25.24      0.88 o
   0   4   4       95.23       98.16      1.77 o
   1   4   4        1.26        0.98      0.36 o
   2   4   4      287.02      303.33      4.72 o
   3   4   4       61.22       56.56      1.95 o
   4   4   4       99.87       97.40      2.40 o
   5   4   4      136.05      145.26      3.18 o
   6   4   4      203.90      195.35      3.99 o
   7   4   4      119.31      123.37      3.20 o
   8   4   4       24.30       26.32      1.72 o
   9   4   4       11.05        9.95      1.33 o
  10   4   4       20.51       23.85      1.86 o
  11   4   4        0.60        1.53      1.47 o
  12   4   4       23.37       23.79      2.52 o
 -12   5   4       24.39       29.09      6.92 o
 -11   5   4        5.57        6.06      1.47 o
 -10   5   4       43.96       40.82      3.38 o
  -9   5   4       14.37       14.27      1.69 o
  -8   5   4       26.28       26.41      1.78 o
  -7   5   4        2.12        2.86      0.79 o
  -6   5   4      122.33      118.79      3.81 o
  -5   5   4        1.52        1.06      1.07 o
  -4   5   4       40.89       41.25      1.27 o
  -3   5   4        1.01        2.45      0.47 o
  -2   5   4       62.68       63.61      1.51 o
  -1   5   4        5.00        5.77      0.58 o
   0   5   4        9.62       12.11      0.71 o
   1   5   4      372.37      359.21      4.70 o
   2   5   4      148.00      134.72      4.44 o
   3   5   4      446.40      390.76      6.06 o
   4   5   4       78.33       56.21      2.21 o
   5   5   4      116.24       96.49      2.66 o
   6   5   4        3.92        1.59      0.84 o
   7   5   4        5.87       11.07      1.29 o
   8   5   4       14.89       12.10      1.39 o
   9   5   4       28.50       29.67      1.98 o
  10   5   4       31.04       36.37      3.03 o
  11   5   4        4.97        3.36      1.53 o
 -11   6   4        7.54        5.19      1.67 o
 -10   6   4        8.88        5.76      2.04 o
  -9   6   4        3.49        3.69      1.60 o
  -8   6   4        9.06       10.16      1.51 o
  -7   6   4       12.86       10.86      1.32 o
  -6   6   4        4.35        2.43      1.20 o
  -5   6   4       97.44       95.58      2.52 o
  -4   6   4       30.81       29.67      1.17 o
  -3   6   4        0.02        0.19      0.59 o
  -2   6   4       19.73       22.22      1.67 o
  -1   6   4        0.33       -0.25      0.43 o
   0   6   4      119.63      115.83      2.22 o
   1   6   4       50.42       42.25      1.97 o
   2   6   4      116.63      129.30      2.97 o
   3   6   4       13.22       13.36      1.14 o
   4   6   4       29.95       23.41      1.44 o
   5   6   4       11.47        7.43      1.09 o
   6   6   4        1.01        2.53      0.93 o
   7   6   4        5.69        6.51      1.36 o
   8   6   4       52.74       54.39      2.49 o
   9   6   4       28.76       29.58      2.07 o
  10   6   4       40.22       41.52      2.46 o
  11   6   4        0.39       -0.17      1.14 o
 -11   7   4        7.06        7.54      1.82 o
 -10   7   4        8.97        5.23      1.65 o
  -9   7   4        2.41        1.35      1.66 o
  -8   7   4        0.63        0.84      1.50 o
  -7   7   4       13.01       10.77      1.58 o
  -6   7   4       36.84       36.61      2.19 o
  -5   7   4      159.61      151.64      3.43 o
  -4   7   4        1.07        0.90      0.80 o
  -3   7   4      452.34      431.99      6.19 o
  -2   7   4       69.48       72.87      1.88 o
  -1   7   4      354.85      334.21      5.08 o
   0   7   4      116.21      111.22      4.29 o
   1   7   4      406.87      381.46      6.97 o
   2   7   4        0.02       -0.05      0.72 o
   3   7   4       80.20       78.70      2.50 o
   4   7   4       18.44       15.49      1.69 o
   5   7   4        0.04       -0.75      0.75 o
   6   7   4        3.32        3.20      1.03 o
   7   7   4       40.09       43.73      2.26 o
   8   7   4       60.45       59.76      2.70 o
   9   7   4       18.78       22.55      2.19 o
  10   7   4        1.97        1.13      1.26 o
 -10   8   4        3.77        2.17      1.55 o
  -9   8   4        4.23        5.29      1.67 o
  -8   8   4        3.89        3.77      1.83 o
  -7   8   4       35.55       39.81      3.27 o
  -6   8   4        0.23        1.63      1.49 o
  -5   8   4      141.13      151.09      6.19 o
  -4   8   4       33.85       34.53      2.52 o
  -3   8   4       68.21       64.69      3.06 o
  -2   8   4       49.53       51.06      2.49 o
  -1   8   4       11.49       10.08      1.31 o
   0   8   4        0.57        0.52      0.77 o
   1   8   4       34.16       33.77      1.72 o
   2   8   4        0.02        0.60      0.84 o
   3   8   4       89.18       86.65      3.72 o
   4   8   4       34.39       34.11      1.91 o
   5   8   4       77.81       78.89      2.78 o
   6   8   4       76.50       78.83      3.98 o
   7   8   4       32.49       35.43      2.23 o
   8   8   4       24.57       27.54      2.15 o
   9   8   4       92.85       98.63      4.97 o
  -9   9   4        1.34        0.58      1.46 o
  -8   9   4       12.41       12.96      2.05 o
  -7   9   4        1.70        1.26      1.59 o
  -6   9   4       76.17       77.02      4.25 o
  -5   9   4       20.12       16.79      3.98 o
  -4   9   4        0.21       -1.05      1.16 o
  -3   9   4        3.15        3.64      1.20 o
  -2   9   4        9.38        9.20      1.37 o
  -1   9   4      152.69      150.93      7.04 o
   0   9   4        8.17        9.49      1.17 o
   1   9   4        2.92        3.90      1.02 o
   2   9   4       66.64       70.35      2.53 o
   3   9   4       70.79       73.62      2.69 o
   4   9   4       25.41       24.48      1.85 o
   5   9   4        1.70        0.52      1.04 o
   6   9   4        8.62        9.34      1.49 o
   7   9   4       12.23       11.45      1.84 o
   8   9   4       43.34       46.32      2.91 o
  -8  10   4       23.75       22.79      3.00 o
  -7  10   4        2.76        6.27      1.68 o
  -6  10   4        4.78        5.53      1.98 o
  -5  10   4       20.24       18.91      3.42 o
  -4  10   4        0.78        0.07      2.42 o
  -3  10   4        6.60        3.91      2.56 o
  -2  10   4        4.70        4.94      1.70 o
  -1  10   4       25.55       28.90      2.24 o
   0  10   4        0.00        1.21      1.09 o
   1  10   4       49.69       53.81      2.81 o
   2  10   4      197.20      195.55      4.59 o
   3  10   4        0.16        1.85      1.07 o
   4  10   4        2.24        2.98      1.17 o
   5  10   4       51.21       52.19      2.70 o
   6  10   4        0.22       -1.08      1.08 o
   7  10   4       30.74       33.25      2.47 o
  -6  11   4      116.84      118.78      5.86 o
  -5  11   4        8.08       10.13      2.41 o
  -4  11   4        0.80        0.67      2.73 o
  -3  11   4       36.14       40.49      5.28 o
  -2  11   4        9.19       12.25      3.40 o
  -1  11   4       83.63       77.46      6.51 o
   0  11   4       77.63       72.48      3.30 o
   1  11   4       80.92       88.95      3.68 o
   2  11   4       28.87       29.65      2.48 o
   3  11   4       95.11       99.14      4.05 o
   4  11   4        1.21        2.65      1.42 o
   5  11   4       10.50       14.39      2.16 o
  -3  12   4        9.55       10.44      2.57 o
  -2  12   4       43.43       46.21      3.83 o
  -1  12   4       11.58       13.72      2.44 o
   0  12   4       74.80       71.84      6.46 o
   1  12   4       22.75       25.00      3.08 o
   2  12   4      189.19      192.97      5.88 o
   3  12   4       17.16       18.58      2.33 o
 -13   0   5       33.45       40.26      5.30 o
 -11   0   5       13.71       11.18      2.56 o
  -9   0   5        4.83        3.51      1.31 o
  -7   0   5      150.32      154.31      7.50 o
  -5   0   5      124.77      120.34      4.51 o
  -3   0   5      556.41      606.15     17.80 o
  -1   0   5      955.82     1038.59     18.10 o
   1   0   5     1146.64     1262.62     17.73 o
   3   0   5      418.14      434.18      7.00 o
   5   0   5        8.42       11.22      1.27 o
   7   0   5        0.21        0.13      0.73 o
   9   0   5        9.86       10.37      1.81 o
  11   0   5       50.08       50.73      5.15 o
 -13   1   5       73.40       94.91      4.29 o
 -12   1   5        0.18        0.27      1.32 o
 -11   1   5       29.37       23.65      1.77 o
 -10   1   5        6.26        5.87      1.06 o
  -9   1   5       47.22       52.05      2.04 o
  -8   1   5        0.56        0.37      0.83 o
  -7   1   5        8.30        4.94      0.76 o
  -6   1   5        1.63        1.63      0.55 o
  -5   1   5        4.04        4.69      0.60 o
  -4   1   5      728.83      743.29     15.49 o
  -3   1   5      602.31      632.41      8.73 o
  -2   1   5      886.18      924.29     13.39 o
  -1   1   5      273.03      298.31      4.36 o
   0   1   5        2.71        2.81      0.32 o
   1   1   5      144.74      182.11      2.40 o
   2   1   5       10.78       14.17      0.66 o
   3   1   5      313.61      313.23      3.80 o
   4   1   5       20.12       20.31      0.81 o
   5   1   5        2.57        2.28      0.47 o
   6   1   5       10.93       10.55      0.76 o
   7   1   5        4.81        6.39      0.71 o
   8   1   5        6.66        6.85      0.77 o
   9   1   5       19.37       21.18      1.53 o
  10   1   5       56.73       56.20      2.87 o
  11   1   5       21.88       18.07      2.10 o
  12   1   5        4.43        4.23      2.61 o
 -13   2   5        0.25        1.24      2.52 o
 -12   2   5        0.06       -1.16      1.16 o
 -11   2   5        1.58       -0.57      0.84 o
 -10   2   5        0.06       -0.72      0.72 o
  -9   2   5        1.79        1.37      0.74 o
  -8   2   5       16.36       15.97      1.24 o
  -7   2   5        3.80        4.28      0.95 o
  -6   2   5      397.90      385.98      5.96 o
  -5   2   5       51.75       53.18      1.57 o
  -4   2   5        8.52       10.04      0.69 o
  -3   2   5        2.27        1.87      0.35 o
  -2   2   5       12.07       12.44      1.01 o
  -1   2   5        0.26       -0.19      0.48 o
   0   2   5       91.80       88.79      1.29 o
   1   2   5      137.85      143.97      2.23 o
   2   2   5      846.08      886.33     10.02 o
   3   2   5       69.53       61.89      1.29 o
   4   2   5      108.60       99.67      1.93 o
   5   2   5      345.50      336.96      4.77 o
   6   2   5       66.99       57.73      1.44 o
   7   2   5      395.17      384.92      6.92 o
   8   2   5      129.83      120.41      3.51 o
   9   2   5      313.53      313.77      5.90 o
  10   2   5        6.22        7.41      1.25 o
  11   2   5       39.71       35.96      2.64 o
  12   2   5       55.37       56.22      5.92 o
 -12   3   5       13.08       19.51      2.20 o
 -11   3   5       10.73       10.29      1.73 o
 -10   3   5       34.31       38.32      2.45 o
  -9   3   5       48.70       50.18      2.78 o
  -8   3   5      200.95      185.11      3.97 o
  -7   3   5        3.20        4.23      0.80 o
  -6   3   5      743.66      714.51     10.73 o
  -5   3   5        8.41        7.22      1.10 o
  -4   3   5        4.14        3.55      0.87 o
  -3   3   5       64.99       63.31      1.31 o
  -2   3   5        0.60        0.40      0.45 o
  -1   3   5       14.98       13.28      0.86 o
   0   3   5      525.60      544.00      7.21 o
   1   3   5       67.53       71.68      1.44 o
   2   3   5        0.45        4.05      0.67 o
   3   3   5        1.12        1.56      0.37 o
   4   3   5       66.60       62.03      1.87 o
   5   3   5       72.56       74.85      2.61 o
   6   3   5        1.30        1.73      0.78 o
   7   3   5       12.06       10.43      1.16 o
   8   3   5        0.25        0.17      0.82 o
   9   3   5       12.20       10.45      1.33 o
  10   3   5       79.72       88.37      3.04 o
  11   3   5        1.16        0.07      1.30 o
  12   3   5        1.94       -0.55      1.29 o
 -12   4   5       11.39       13.33      2.55 o
 -11   4   5       91.22       93.26      5.35 o
 -10   4   5       74.55       70.37      3.21 o
  -9   4   5      146.09      148.79      4.46 o
  -8   4   5       15.06       13.72      1.60 o
  -7   4   5       19.61       18.55      2.09 o
  -6   4   5      138.34      130.70      2.94 o
  -5   4   5       12.72       12.46      0.95 o
  -4   4   5        5.43        3.87      0.52 o
  -3   4   5        5.91        5.07      0.52 o
  -2   4   5       71.27       70.07      2.41 o
  -1   4   5       51.44       50.53      1.18 o
   0   4   5       79.00       78.61      2.18 o
   1   4   5      579.94      571.67      6.87 o
   2   4   5      444.54      439.94      5.51 o
   3   4   5        0.13        0.20      0.54 o
   4   4   5        7.44        5.22      0.94 o
   5   4   5       43.72       37.54      1.67 o
   6   4   5        7.34        9.16      1.10 o
   7   4   5       63.92       53.97      2.17 o
   8   4   5       17.12       16.46      1.48 o
   9   4   5       68.54       62.40      2.57 o
  10   4   5        7.03        7.82      1.33 o
  11   4   5        1.43       -0.52      1.02 o
  12   4   5       14.16       17.36      2.30 o
 -12   5   5        3.66        2.68      1.98 o
 -11   5   5        0.96       -1.51      1.51 o
 -10   5   5        0.42        1.93      2.13 o
  -9   5   5       65.14       66.62      3.01 o
  -8   5   5       15.88       16.15      1.71 o
  -7   5   5       16.74       16.72      1.65 o
  -6   5   5        0.27       -0.50      1.03 o
  -5   5   5       11.58       10.96      1.34 o
  -4   5   5        1.24        2.67      0.55 o
  -3   5   5       20.66       19.92      0.90 o
  -2   5   5        2.85        2.90      0.49 o
  -1   5   5       74.64       70.62      1.57 o
   0   5   5       16.24       13.47      0.89 o
   1   5   5       92.28       92.02      1.82 o
   2   5   5        0.66        2.20      0.67 o
   3   5   5      501.57      493.48      7.34 o
   4   5   5      187.42      190.89      3.87 o
   5   5   5        7.27        8.69      1.08 o
   6   5   5       76.79       75.26      2.50 o
   7   5   5        0.08        0.01      0.82 o
   8   5   5        2.91        4.38      1.08 o
   9   5   5       72.05       69.86      2.80 o
  10   5   5       42.21       42.41      2.43 o
  11   5   5        2.34       -0.29      1.14 o
 -11   6   5        0.93        0.18      1.37 o
 -10   6   5        0.72       -1.04      2.91 o
  -9   6   5        0.00        0.03      1.12 o
  -8   6   5        3.76        3.51      1.23 o
  -7   6   5       32.08       34.44      2.44 o
  -6   6   5      331.73      332.10      7.01 o
  -5   6   5       66.26       63.69      2.64 o
  -4   6   5      157.06      156.92      3.32 o
  -3   6   5       18.11       18.16      1.76 o
  -2   6   5        1.37        2.43      0.56 o
  -1   6   5        7.17        6.52      0.67 o
   0   6   5      197.82      188.54      3.08 o
   1   6   5      305.80      291.12      4.92 o
   2   6   5       35.74       27.44      1.43 o
   3   6   5        5.70        8.90      1.07 o
   4   6   5       24.49       16.75      1.33 o
   5   6   5        5.80        8.58      1.15 o
   6   6   5        6.71        4.38      1.02 o
   7   6   5       21.89       24.17      1.79 o
   8   6   5        1.13        1.24      0.95 o
   9   6   5        0.50        1.28      1.05 o
  10   6   5       30.34       35.41      2.39 o
  11   6   5        3.04        0.86      1.30 o
 -10   7   5        0.20       -0.71      1.76 o
  -9   7   5        4.89        4.20      1.95 o
  -8   7   5       58.16       51.24      3.68 o
  -7   7   5       95.01      108.51      3.84 o
  -6   7   5       76.19       70.73      3.44 o
  -5   7   5        0.05       -0.71      0.88 o
  -4   7   5      437.51      425.63     11.56 o
  -3   7   5        0.54        1.05      0.72 o
  -2   7   5      145.82      134.35      3.13 o
  -1   7   5       53.82       54.76      2.32 o
   0   7   5       69.63       74.19      2.39 o
   1   7   5      270.36      256.90      5.08 o
   2   7   5        1.09        1.64      0.84 o
   3   7   5       16.45       14.06      1.33 o
   4   7   5        4.62        2.97      1.31 o
   5   7   5        5.95        5.55      1.13 o
   6   7   5        6.78        8.29      1.26 o
   7   7   5        4.26        3.59      1.83 o
   8   7   5        0.23        0.83      1.10 o
   9   7   5        5.16        6.41      2.87 o
  10   7   5       10.68       11.78      1.71 o
  -9   8   5        1.31        0.59      1.70 o
  -8   8   5       21.12       23.19      3.23 o
  -7   8   5       86.56       83.68      6.45 o
  -6   8   5       90.12       90.52      3.51 o
  -5   8   5      163.90      154.47      4.47 o
  -4   8   5       29.66       28.18      2.02 o
  -3   8   5       17.23       18.87      1.36 o
  -2   8   5       28.53       24.24      2.35 o
  -1   8   5       20.14       25.59      1.83 o
   0   8   5        7.96        8.70      1.36 o
   1   8   5        0.44        1.08      0.87 o
   2   8   5       13.80       14.21      1.31 o
   3   8   5       76.52       81.32      3.25 o
   4   8   5        3.99        2.53      1.00 o
   5   8   5      132.63      131.15      3.65 o
   6   8   5       69.70       68.20      2.76 o
   7   8   5       96.73       99.73      3.88 o
   8   8   5      147.23      145.46      4.40 o
   9   8   5       50.53       46.05      2.75 o
  -8   9   5        6.64        7.80      2.31 o
  -7   9   5        0.03       -0.10      1.64 o
  -6   9   5       28.30       27.44      2.96 o
  -5   9   5        0.02       -1.15      1.15 o
  -4   9   5       10.73       12.50      1.66 o
  -3   9   5       10.32        9.65      3.11 o
  -2   9   5       11.48       15.46      1.65 o
  -1   9   5        1.89        2.42      1.12 o
   0   9   5        0.99        1.04      0.99 o
   1   9   5        6.14        6.48      1.39 o
   2   9   5      256.05      246.18      6.04 o
   3   9   5       34.06       28.73      2.26 o
   4   9   5       79.08       83.46      4.27 o
   5   9   5        5.53        5.67      1.33 o
   6   9   5       39.56       44.92      2.50 o
   7   9   5        4.63        2.25      3.43 o
   8   9   5        8.90        9.13      1.71 o
  -7  10   5       30.65       26.80      3.27 o
  -6  10   5        0.00       -1.51      2.97 o
  -5  10   5       77.68       84.78      6.84 o
  -4  10   5        1.94       -2.33      2.33 o
  -3  10   5        0.31        2.10      1.76 o
  -2  10   5       45.57       47.23      3.38 o
  -1  10   5        0.40        2.55      1.81 o
   0  10   5       23.50       20.10      2.02 o
   1  10   5      146.40      139.95      4.49 o
   2  10   5        0.30       -0.70      1.04 o
   3  10   5        9.64       11.70      1.85 o
   4  10   5       20.38       18.45      2.19 o
   5  10   5        1.53        1.91      1.47 o
   6  10   5        0.06        0.21      1.27 o
   7  10   5        3.44        3.17      1.67 o
  -5  11   5       35.48       30.83      5.22 o
  -4  11   5        2.95        2.22      2.88 o
  -3  11   5       92.53       91.59      7.10 o
  -2  11   5       31.50       39.18      5.13 o
  -1  11   5       75.61       85.48      4.61 o
   0  11   5       16.93       19.32      2.14 o
   1  11   5        1.46        3.88      1.50 o
   2  11   5       13.50       15.88      3.27 o
   3  11   5       46.70       42.30      2.97 o
   4  11   5        6.86        8.29      1.79 o
   5  11   5        0.63        0.25      2.11 o
  -2  12   5        1.83        3.00      2.54 o
  -1  12   5       28.53       30.16      4.94 o
   0  12   5       12.21       14.01      3.78 o
   1  12   5       16.58       16.04      2.66 o
 -12   0   6       32.06       34.61      4.89 o
 -10   0   6       34.65       30.89      2.55 o
  -8   0   6        0.50        0.64      0.85 o
  -6   0   6      507.97      476.74     18.21 o
  -4   0   6       21.52       22.95      1.40 o
  -2   0   6      885.83      909.70     27.93 o
   0   0   6     1623.20     1745.75     37.81 o
   2   0   6       46.36       58.27      3.15 o
   4   0   6       47.06       54.15      1.90 o
   6   0   6        0.13       -0.55      0.66 o
   8   0   6       82.88       88.10      2.96 o
  10   0   6       66.12       59.95      5.57 o
  12   0   6       46.21       51.33      5.78 o
 -12   1   6       10.47       16.00      1.99 o
 -11   1   6        8.83        9.20      1.59 o
 -10   1   6        0.43       -0.16      0.85 o
  -9   1   6        0.05       -0.59      0.70 o
  -8   1   6        2.56        3.87      1.00 o
  -7   1   6       95.80       91.32      3.13 o
  -6   1   6      255.18      248.13      5.49 o
  -5   1   6       52.56       49.95      1.54 o
  -4   1   6      335.53      344.96      5.73 o
  -3   1   6      160.74      172.07      2.85 o
  -2   1   6      203.97      208.34      3.49 o
  -1   1   6      414.03      423.06      5.98 o
   0   1   6        3.67        8.51      0.70 o
   1   1   6      314.50      322.30      4.00 o
   2   1   6      774.68      803.28      8.46 o
   3   1   6      139.46      138.03      2.20 o
   4   1   6        1.37        0.30      0.42 o
   5   1   6      131.11      121.73      2.46 o
   6   1   6       39.18       40.03      1.32 o
   7   1   6      105.27       99.07      2.12 o
   8   1   6       67.29       65.08      2.00 o
   9   1   6      101.16      100.96      3.02 o
  10   1   6       20.85       22.11      2.60 o
  11   1   6        2.34        0.86      2.63 o
  12   1   6        3.08        4.15      2.71 o
 -12   2   6        4.07        4.07      1.55 o
 -11   2   6       34.30       35.27      2.57 o
 -10   2   6        0.22       -0.93      0.93 o
  -9   2   6        0.91        1.34      1.03 o
  -8   2   6       17.44       18.07      1.31 o
  -7   2   6        8.74        5.99      0.92 o
  -6   2   6       29.69       30.68      1.35 o
  -5   2   6        8.97        5.82      0.85 o
  -4   2   6        1.52        0.76      0.41 o
  -3   2   6        4.58        7.84      0.76 o
  -2   2   6       19.07       19.25      1.27 o
  -1   2   6      378.60      394.34      5.75 o
   0   2   6      198.12      189.59      3.30 o
   1   2   6       81.59       86.66      1.66 o
   2   2   6      603.17      592.30      7.12 o
   3   2   6       22.31       23.34      0.88 o
   4   2   6      314.97      324.28      4.89 o
   5   2   6       75.32       76.45      1.68 o
   6   2   6       32.90       32.04      2.72 o
   7   2   6       44.90       45.51      1.98 o
   8   2   6       17.25       20.32      1.56 o
   9   2   6      190.03      193.03      4.44 o
  10   2   6        5.71        6.00      1.21 o
  11   2   6       18.18       16.27      2.05 o
  12   2   6        9.85        9.74      4.19 o
 -12   3   6       19.61       21.91      2.40 o
 -11   3   6      191.49      193.62      5.74 o
 -10   3   6        7.11        9.91      1.65 o
  -9   3   6      433.92      421.21      8.60 o
  -8   3   6        1.15        1.71      0.99 o
  -7   3   6        1.55       -0.49      0.84 o
  -6   3   6        2.23        3.22      0.98 o
  -5   3   6      187.86      165.99      4.39 o
  -4   3   6        2.29        2.79      0.69 o
  -3   3   6        0.57        1.28      0.58 o
  -2   3   6       16.98       17.22      1.01 o
  -1   3   6        0.64       -0.32      0.48 o
   0   3   6        1.26        0.26      0.44 o
   1   3   6       41.96       44.47      1.23 o
   2   3   6       25.42       27.30      1.50 o
   3   3   6       34.74       36.63      1.15 o
   4   3   6      153.43      140.90      3.03 o
   5   3   6       51.82       43.23      3.87 o
   6   3   6      233.56      225.04      4.69 o
   7   3   6       28.19       24.80      2.52 o
   8   3   6       70.71       64.41      3.56 o
   9   3   6       37.83       41.43      2.19 o
  10   3   6        0.23        0.09      1.21 o
  11   3   6       60.98       68.72      3.60 o
 -12   4   6       47.45       48.21      3.21 o
 -11   4   6       13.36       11.03      2.34 o
 -10   4   6        3.80        1.33      1.26 o
  -9   4   6       59.74       53.34      2.80 o
  -8   4   6        0.08        0.26      1.03 o
  -7   4   6      168.45      155.76      4.50 o
  -6   4   6       96.46       88.54      3.05 o
  -5   4   6       64.09       60.10      2.46 o
  -4   4   6      144.43      143.60      3.07 o
  -3   4   6        7.13        6.32      0.83 o
  -2   4   6       95.45       87.85      2.21 o
  -1   4   6        1.83        1.47      0.93 o
   0   4   6       74.05       68.47      2.02 o
   1   4   6      383.77      398.68      5.16 o
   2   4   6      298.63      298.19      4.12 o
   3   4   6        3.09        4.71      0.79 o
   4   4   6      240.45      237.22      4.39 o
   5   4   6       33.19       30.76      1.60 o
   6   4   6        5.90        6.55      1.13 o
   7   4   6        8.23        8.46      1.23 o
   8   4   6       76.38       76.47      2.76 o
   9   4   6       85.36       82.63      2.97 o
  10   4   6        1.58       -0.25      1.35 o
  11   4   6       39.23       40.10      2.92 o
 -11   5   6        6.72        6.63      2.19 o
 -10   5   6        0.21        0.79      1.19 o
  -9   5   6        7.01        8.02      1.59 o
  -8   5   6       24.11       20.52      1.93 o
  -7   5   6        4.62        4.86      1.27 o
  -6   5   6        0.77        1.21      1.02 o
  -5   5   6       31.70       33.86      1.69 o
  -4   5   6       19.57       17.65      1.21 o
  -3   5   6       50.74       52.15      1.84 o
  -2   5   6       41.01       36.31      1.51 o
  -1   5   6      280.82      275.41      4.67 o
   0   5   6       22.31       17.24      1.50 o
   1   5   6      722.55      672.67     10.93 o
   2   5   6      681.51      646.27      9.39 o
   3   5   6      247.85      217.53      4.12 o
   4   5   6        0.20        0.38      0.72 o
   5   5   6        0.01        0.25      0.77 o
   6   5   6       10.00        9.45      1.20 o
   7   5   6        5.79        6.61      1.18 o
   8   5   6       61.54       61.64      2.60 o
   9   5   6       51.89       57.95      2.66 o
  10   5   6       75.33       70.76      3.05 o
  11   5   6      102.18      102.50      3.70 o
 -11   6   6        0.72       -0.23      1.79 o
 -10   6   6       18.10       21.48      5.31 o
  -9   6   6       35.70       42.92      2.76 o
  -8   6   6        9.02       10.25      1.66 o
  -7   6   6       32.36       34.89      2.34 o
  -6   6   6      118.84      119.98      3.89 o
  -5   6   6        3.22        4.81      1.37 o
  -4   6   6        2.05        1.99      0.75 o
  -3   6   6       47.56       49.10      1.87 o
  -2   6   6       18.91       18.42      1.24 o
  -1   6   6       11.85       10.76      1.03 o
   0   6   6       75.58       76.29      3.17 o
   1   6   6       59.48       52.54      2.37 o
   2   6   6       23.56       20.46      1.32 o
   3   6   6        6.34        3.40      0.88 o
   4   6   6        5.56        4.67      0.98 o
   5   6   6       40.17       38.37      1.94 o
   6   6   6        0.52       -0.36      0.80 o
   7   6   6        0.46        0.87      1.04 o
   8   6   6        0.45       -0.02      0.93 o
   9   6   6        2.44        2.24      1.20 o
  10   6   6       95.71       96.22      5.75 o
 -10   7   6       59.02       54.96      4.28 o
  -9   7   6        5.44        5.48      2.07 o
  -8   7   6       35.32       35.79      2.58 o
  -7   7   6        2.54        2.18      1.52 o
  -6   7   6       39.34       42.68      2.52 o
  -5   7   6      199.02      200.78      5.49 o
  -4   7   6       88.27       85.40      4.00 o
  -3   7   6       36.58       35.08      1.70 o
  -2   7   6       87.15       84.14      2.48 o
  -1   7   6        0.01        0.04      0.97 o
   0   7   6        0.09        2.04      1.07 o
   1   7   6        2.90        2.14      1.28 o
   2   7   6       18.85       17.86      1.75 o
   3   7   6        0.22        1.71      0.88 o
   4   7   6        1.23        0.61      0.84 o
   5   7   6       18.45       21.13      1.66 o
   6   7   6       26.18       28.73      1.93 o
   7   7   6       21.72       17.94      1.75 o
   8   7   6       10.05       11.37      1.61 o
   9   7   6       10.58       11.65      1.69 o
  -9   8   6       26.73       24.05      3.26 o
  -8   8   6        0.00       -1.70      1.70 o
  -7   8   6       23.41       22.52      3.18 o
  -6   8   6        6.68        7.05      1.60 o
  -5   8   6       35.34       36.06      2.99 o
  -4   8   6       30.43       30.87      2.15 o
  -3   8   6       33.33       33.80      2.42 o
  -2   8   6        1.52        0.49      1.05 o
  -1   8   6       25.18       22.80      2.93 o
   0   8   6       15.59       16.02      1.72 o
   1   8   6        7.46        6.65      1.36 o
   2   8   6        6.70        5.69      1.32 o
   3   8   6      247.59      228.14      5.80 o
   4   8   6        0.03       -0.13      1.04 o
   5   8   6       10.70       12.16      2.20 o
   6   8   6        2.21        0.64      1.09 o
   7   8   6        0.20        0.17      1.49 o
   8   8   6       11.68        8.89      1.62 o
   9   8   6        0.00       -0.70      1.17 o
  -8   9   6        0.95        3.49      1.97 o
  -7   9   6        0.05        1.03      2.19 o
  -6   9   6        0.17       -0.16      1.52 o
  -5   9   6       67.74       73.25      3.30 o
  -4   9   6        0.04        0.50      1.57 o
  -3   9   6       22.54       22.44      3.08 o
  -2   9   6        0.02       -0.48      1.06 o
  -1   9   6       57.04       57.73      2.82 o
   0   9   6        1.76        1.27      1.15 o
   1   9   6        2.39        2.44      1.22 o
   2   9   6        4.55        4.37      2.11 o
   3   9   6       26.47       28.82      3.45 o
   4   9   6      128.50      117.01      7.41 o
   5   9   6       12.22        9.54      2.03 o
   6   9   6      120.87      116.72      5.46 o
   7   9   6       12.43        9.90      1.91 o
  -6  10   6       55.61       72.05      6.85 o
  -5  10   6       14.86       20.07      4.38 o
  -4  10   6        8.37        4.10      3.07 o
  -3  10   6       18.33       19.12      2.62 o
  -2  10   6       21.55       23.74      2.76 o
  -1  10   6       34.02       36.16      2.50 o
   0  10   6       14.87       17.07      1.94 o
   1  10   6       20.14       19.25      2.11 o
   2  10   6       15.77       14.26      1.99 o
   3  10   6       40.34       42.09      3.30 o
   4  10   6        1.11        2.97      1.45 o
   5  10   6        5.39        6.13      3.16 o
   6  10   6        3.38        1.78      1.39 o
  -4  11   6        0.29        1.33      2.80 o
  -3  11   6       64.49       64.92      6.40 o
  -2  11   6       10.78       14.68      3.78 o
  -1  11   6       53.42       51.64      3.88 o
   0  11   6        0.02        0.01      1.30 o
   1  11   6       19.50       17.98      2.15 o
   2  11   6       48.99       47.34      3.04 o
   3  11   6        0.57        0.26      1.39 o
   4  11   6        6.83        1.28      1.42 o
 -11   0   7       34.80       40.28      4.88 o
  -9   0   7       95.95       99.77      6.50 o
  -7   0   7       17.41       21.15      2.70 o
  -5   0   7     1100.20     1099.70     32.36 o
  -3   0   7      788.12      814.25     30.18 o
  -1   0   7      296.00      315.90      5.43 o
   1   0   7      217.73      219.44      4.21 o
   3   0   7        0.05        0.01      0.58 o
   5   0   7       20.29       24.29      1.62 o
   7   0   7        0.22        0.05      1.05 o
   9   0   7        6.86        6.37      2.66 o
  11   0   7       41.61       43.74      5.31 o
 -12   1   7       11.69       21.61      3.09 o
 -11   1   7        0.25       -0.68      1.49 o
 -10   1   7        0.29        0.70      1.49 o
  -9   1   7        0.15       -1.12      1.12 o
  -8   1   7      120.90      121.14      3.74 o
  -7   1   7       11.77        9.93      1.27 o
  -6   1   7      189.63      199.03      4.60 o
  -5   1   7      525.74      528.77      9.57 o
  -4   1   7      540.75      549.31      7.57 o
  -3   1   7       29.44       32.70      1.25 o
  -2   1   7       34.59       33.43      1.53 o
  -1   1   7      117.87      114.91      2.73 o
   0   1   7        8.45       12.88      0.65 o
   1   1   7       27.49       23.01      0.85 o
   2   1   7       11.87       17.72      0.86 o
   3   1   7      184.22      191.15      2.85 o
   4   1   7      206.40      187.74      2.90 o
   5   1   7       14.38       12.74      0.87 o
   6   1   7       59.60       59.89      1.65 o
   7   1   7        0.53        1.47      0.73 o
   8   1   7       11.90       11.90      1.15 o
   9   1   7        1.20        2.29      1.00 o
  10   1   7       30.77       31.87      3.07 o
  11   1   7       74.84       75.14      4.62 o
 -12   2   7        9.21       14.80      8.69 o
 -11   2   7        0.00        2.03      1.37 o
 -10   2   7       18.72       19.54      2.24 o
  -9   2   7       11.09       13.72      1.70 o
  -8   2   7      121.76      115.99      3.73 o
  -7   2   7        2.79        5.21      1.11 o
  -6   2   7        3.04        2.64      0.98 o
  -5   2   7       44.12       41.21      1.99 o
  -4   2   7       50.38       47.52      2.36 o
  -3   2   7        0.00        0.28      0.55 o
  -2   2   7        0.00        0.24      0.51 o
  -1   2   7        4.72        4.92      0.68 o
   0   2   7       66.29       64.50      1.79 o
   1   2   7       65.37       59.18      1.39 o
   2   2   7     1298.10     1297.03     14.52 o
   3   2   7      606.17      580.93      6.62 o
   4   2   7       75.87       68.96      1.79 o
   5   2   7      398.68      384.15      6.11 o
   6   2   7       18.16       14.77      1.10 o
   7   2   7      217.59      217.24      3.94 o
   8   2   7       12.46        9.29      1.25 o
   9   2   7       70.15       75.17      2.75 o
  10   2   7       61.09       65.04      3.26 o
  11   2   7        0.55        0.73      1.65 o
 -12   3   7       69.30       88.00      5.48 o
 -11   3   7        0.61        1.34      1.29 o
 -10   3   7      194.25      195.29      5.57 o
  -9   3   7        1.90        0.53      1.44 o
  -8   3   7       85.97       80.01      3.16 o
  -7   3   7       24.42       19.75      1.95 o
  -6   3   7      301.97      287.35      6.65 o
  -5   3   7       75.42       73.80      5.55 o
  -4   3   7        0.01        1.67      0.87 o
  -3   3   7        1.01        2.60      0.88 o
  -2   3   7       85.16       79.71      2.14 o
  -1   3   7       21.95       20.00      1.45 o
   0   3   7       99.23      100.06      2.35 o
   1   3   7       30.15       31.58      1.03 o
   2   3   7      175.90      177.93      3.16 o
   3   3   7      107.34      105.45      2.13 o
   4   3   7      132.71      127.11      2.95 o
   5   3   7       58.15       54.77      2.05 o
   6   3   7       12.80       17.58      1.40 o
   7   3   7        1.18        2.22      0.94 o
   8   3   7        0.08        0.60      0.84 o
   9   3   7        5.61        5.54      1.26 o
  10   3   7       41.49       39.35      2.32 o
  11   3   7        0.30        1.22      1.34 o
 -11   4   7       17.82       16.73      2.22 o
 -10   4   7       92.32       92.54      3.86 o
  -9   4   7        1.33        0.64      1.17 o
  -8   4   7       72.41       71.99      3.14 o
  -7   4   7      241.38      242.32      5.81 o
  -6   4   7        1.71        0.28      0.97 o
  -5   4   7        0.98        0.02      0.98 o
  -4   4   7      167.80      156.37      3.37 o
  -3   4   7       38.16       36.92      1.87 o
  -2   4   7      123.20      114.39      2.71 o
  -1   4   7       85.89       72.59      2.51 o
   0   4   7       32.48       28.25      1.34 o
   1   4   7        6.31        8.71      1.84 o
   2   4   7      150.98      151.89      3.76 o
   3   4   7       42.63       40.25      1.64 o
   4   4   7       12.38       10.93      1.12 o
   5   4   7       46.41       43.53      1.91 o
   6   4   7        1.54        0.56      0.83 o
   7   4   7      145.12      144.38      4.74 o
   8   4   7        0.01       -0.41      1.13 o
   9   4   7      158.56      173.69      4.47 o
  10   4   7       15.61       17.90      1.86 o
  11   4   7        7.66        4.82      1.68 o
 -11   5   7        0.80       -0.01      1.44 o
 -10   5   7        0.03       -1.25      1.25 o
  -9   5   7        0.14       -0.51      1.15 o
  -8   5   7       12.11       11.50      1.74 o
  -7   5   7        2.84        3.47      1.22 o
  -6   5   7        3.21        3.28      1.17 o
  -5   5   7       63.63       63.51      2.14 o
  -4   5   7       37.95       38.43      2.77 o
  -3   5   7       87.25       85.68      2.52 o
  -2   5   7       91.07       91.42      2.49 o
  -1   5   7      278.23      264.57      6.22 o
   0   5   7       63.16       57.13      2.29 o
   1   5   7        1.65        0.95      0.89 o
   2   5   7        4.10        5.08      1.15 o
   3   5   7       47.88       46.00      3.87 o
   4   5   7        0.12       -0.04      0.73 o
   5   5   7       26.01       26.10      1.64 o
   6   5   7       54.47       58.85      2.36 o
   7   5   7        1.41        2.23      0.98 o
   8   5   7      120.54      125.30      3.69 o
   9   5   7        0.23        0.23      1.09 o
  10   5   7       65.79       68.59      3.28 o
 -10   6   7        1.22        0.22      1.43 o
  -9   6   7       32.53       37.05      2.75 o
  -8   6   7       63.74       73.47      3.32 o
  -7   6   7        1.32        0.28      1.17 o
  -6   6   7       13.57       14.41      2.09 o
  -5   6   7      267.49      262.24     12.73 o
  -4   6   7       32.94       36.81      1.77 o
  -3   6   7      126.05      117.65      3.02 o
  -2   6   7      281.32      284.88      5.68 o
  -1   6   7      118.33      115.46      2.88 o
   0   6   7      173.84      155.14      4.19 o
   1   6   7        7.00        7.62      1.28 o
   2   6   7        8.40       11.92      1.50 o
   3   6   7       27.23       24.35      1.92 o
   4   6   7        1.58        1.02      1.05 o
   5   6   7       48.64       48.97      2.15 o
   6   6   7       20.76       21.39      1.71 o
   7   6   7        3.11        2.66      1.13 o
   8   6   7       40.79       48.29      2.56 o
   9   6   7       35.15       39.93      2.49 o
  10   6   7       19.69       20.45      2.14 o
  -9   7   7       39.89       45.92      3.90 o
  -8   7   7      143.07      148.96      6.72 o
  -7   7   7        8.55        9.84      1.72 o
  -6   7   7       14.57       16.79      1.93 o
  -5   7   7       34.81       35.67      2.34 o
  -4   7   7       29.40       34.71      3.28 o
  -3   7   7       18.81       17.01      1.38 o
  -2   7   7       38.27       35.92      2.16 o
  -1   7   7       79.76       78.74      3.51 o
   0   7   7       49.40       52.71      2.56 o
   1   7   7      120.57      114.09      3.73 o
   2   7   7       20.99       17.30      1.81 o
   3   7   7       21.89       24.23      2.14 o
   4   7   7       78.48       76.70      3.29 o
   5   7   7        9.38        7.43      1.54 o
   6   7   7        1.26       -1.01      1.10 o
   7   7   7        2.01        4.66      1.56 o
   8   7   7        5.77        7.20      1.74 o
   9   7   7        3.37        3.97      1.62 o
  -8   8   7        5.97        8.51      2.30 o
  -7   8   7       61.60       64.84      3.37 o
  -6   8   7        3.54        8.01      1.62 o
  -5   8   7        0.07        0.05      1.16 o
  -4   8   7       32.81       33.68      2.27 o
  -3   8   7       59.95       55.96      5.71 o
  -2   8   7        1.24        3.06      1.49 o
  -1   8   7       21.07       21.18      2.35 o
   0   8   7       21.11       17.56      1.84 o
   1   8   7       57.92       57.89      2.80 o
   2   8   7      170.94      157.95      4.70 o
   3   8   7      162.23      159.71      5.23 o
   4   8   7       68.08       69.55      3.29 o
   5   8   7       64.26       62.25      3.31 o
   6   8   7       81.44       84.95      3.83 o
   7   8   7        7.46        8.93      1.85 o
   8   8   7       15.13       17.73      2.37 o
  -7   9   7       12.45       11.27      3.45 o
  -6   9   7      133.30      146.78      9.06 o
  -5   9   7       64.21       68.34      4.19 o
  -4   9   7       40.65       41.08      3.39 o
  -3   9   7        1.16        4.71      1.89 o
  -2   9   7        0.03       -1.01      1.06 o
  -1   9   7        0.68       -0.37      1.11 o
   0   9   7       43.69       48.32      2.78 o
   1   9   7       41.60       40.29      2.62 o
   2   9   7        0.87        2.29      1.37 o
   3   9   7       27.87       28.30      2.44 o
   4   9   7        2.68        1.25      1.30 o
   5   9   7       58.95       53.75      4.41 o
   6   9   7       35.69       35.33      2.89 o
   7   9   7        8.20        8.20      1.85 o
  -6  10   7        3.75        0.59      3.15 o
  -5  10   7        0.15        1.53      2.77 o
  -4  10   7       74.02       78.06      4.56 o
  -3  10   7       12.38       16.69      2.58 o
  -2  10   7       32.97       32.21      3.67 o
  -1  10   7        1.84        2.61      1.85 o
   0  10   7        6.72        9.15      1.80 o
   1  10   7        4.61        3.70      1.46 o
   2  10   7        4.21        4.32      2.08 o
   3  10   7        4.21        2.47      2.21 o
   4  10   7        0.99        0.61      1.39 o
   5  10   7       16.97       13.97      2.19 o
  -3  11   7       43.25       46.69      5.84 o
  -2  11   7        0.02        1.25      1.76 o
  -1  11   7        0.33        0.69      1.75 o
   0  11   7        6.12        5.63      1.68 o
   1  11   7       60.25       53.58      3.31 o
   2  11   7        4.41        3.61      1.64 o
 -12   0   8       29.62       48.03      5.88 o
 -10   0   8       22.72       20.21      3.93 o
  -8   0   8       24.61       23.36      3.61 o
  -4   0   8      113.69      105.60      5.67 o
  -2   0   8      124.60      120.11      4.11 o
   0   0   8        4.37        5.40      0.93 o
   2   0   8       92.62       88.86      3.15 o
   4   0   8       53.46       53.82      2.48 o
   6   0   8       49.10       57.35      2.40 o
   8   0   8        0.00        1.09      1.27 o
  10   0   8      164.78      176.46      9.58 o
 -11   1   8        0.00        0.09      1.88 o
 -10   1   8       21.20       31.53      4.43 o
  -9   1   8        5.04        6.25      1.83 o
  -8   1   8      313.37      318.67      9.01 o
  -7   1   8       22.02       22.13      2.43 o
  -6   1   8       49.02       48.92      2.28 o
  -5   1   8       36.12       36.60      1.90 o
  -4   1   8      186.78      180.20      5.27 o
  -3   1   8      218.87      209.97      5.05 o
  -2   1   8        4.85        6.89      0.81 o
  -1   1   8      135.33      120.74      3.63 o
   0   1   8        1.36        3.78      0.47 o
   1   1   8        0.00       -0.33      0.42 o
   2   1   8       80.11       71.82      1.60 o
   3   1   8      154.97      147.35      2.51 o
   4   1   8       38.12       35.57      1.63 o
   5   1   8        8.28        7.70      0.80 o
   6   1   8        2.74        2.08      0.58 o
   7   1   8       10.55       10.38      1.10 o
   8   1   8        0.22       -0.48      0.72 o
   9   1   8       14.19       13.73      1.81 o
  10   1   8       18.16       23.04      4.54 o
  11   1   8       17.63       19.39      2.91 o
 -11   2   8        3.18        6.95      2.15 o
 -10   2   8        2.22        1.98      1.68 o
  -9   2   8        3.55        1.22      1.48 o
  -8   2   8        2.68        3.09      1.14 o
  -7   2   8       94.18       95.73      4.51 o
  -6   2   8        0.16       -1.25      1.64 o
  -5   2   8      109.47      105.77      6.24 o
  -4   2   8       30.28       28.66      1.71 o
  -3   2   8       43.17       42.88      1.66 o
  -2   2   8      226.22      225.61      4.09 o
  -1   2   8        9.56        8.02      0.87 o
   0   2   8      565.40      550.84      7.91 o
   1   2   8       49.07       62.83      1.93 o
   2   2   8      198.80      195.17      3.17 o
   3   2   8        0.29        1.15      0.52 o
   4   2   8      100.26       98.67      2.21 o
   5   2   8       80.99       76.74      2.11 o
   6   2   8        7.59        7.87      0.97 o
   7   2   8       62.67       58.81      2.03 o
   8   2   8       16.09       15.07      1.53 o
   9   2   8        7.89        9.60      1.41 o
  10   2   8        0.61        3.07      1.73 o
  11   2   8        0.34        0.09      1.73 o
 -11   3   8      257.49      286.23      9.33 o
 -10   3   8        7.47        5.99      2.28 o
  -9   3   8      108.16      106.58      7.05 o
  -8   3   8        0.30       -1.00      1.00 o
  -7   3   8        1.56        1.71      1.08 o
  -6   3   8        4.98        4.52      1.22 o
  -5   3   8        8.33        7.55      1.27 o
  -4   3   8        0.20       -0.36      0.70 o
  -3   3   8       77.94       74.43      2.88 o
  -2   3   8        5.32        5.91      0.86 o
  -1   3   8       90.97       81.05      2.27 o
   0   3   8        4.27        3.07      1.01 o
   1   3   8        5.43        4.79      0.81 o
   2   3   8       60.56       50.24      1.76 o
   3   3   8      239.43      243.72      5.73 o
   4   3   8      110.62      103.77      2.71 o
   5   3   8        3.63        3.71      0.90 o
   6   3   8       14.97       11.58      1.27 o
   7   3   8        0.30        0.15      0.87 o
   8   3   8       20.49       22.42      1.76 o
   9   3   8        0.21        0.86      1.04 o
  10   3   8       39.69       43.40      2.50 o
 -11   4   8       48.28       44.65      3.88 o
 -10   4   8       66.73       70.48      3.57 o
  -9   4   8       55.98       57.88      3.12 o
  -8   4   8       28.72       25.29      2.18 o
  -7   4   8        4.36        3.38      1.31 o
  -6   4   8        3.76        3.23      1.19 o
  -5   4   8       46.08       45.87      2.34 o
  -4   4   8       89.07       87.19      2.57 o
  -3   4   8        3.10        4.89      0.95 o
  -2   4   8       63.90       56.34      2.38 o
  -1   4   8        9.61        9.79      1.03 o
   0   4   8       87.29       82.61      2.33 o
   1   4   8       27.98       26.08      1.37 o
   2   4   8        0.61        1.04      0.95 o
   3   4   8       20.99       21.12      1.74 o
   4   4   8       61.25       62.83      2.54 o
   5   4   8       93.69       93.77      3.04 o
   6   4   8       31.25       28.27      1.99 o
   7   4   8       59.38       62.62      2.54 o
   8   4   8       27.14       29.42      2.24 o
   9   4   8        5.20        6.56      1.34 o
  10   4   8        1.50        0.88      1.22 o
 -10   5   8        3.41        2.70      1.57 o
  -9   5   8        1.31       -0.06      1.82 o
  -8   5   8       38.71       38.78      2.64 o
  -7   5   8       10.28       12.72      2.43 o
  -6   5   8        2.76        3.46      1.66 o
  -5   5   8       63.52       64.94      2.33 o
  -4   5   8      198.19      195.90      4.14 o
  -3   5   8      110.70      104.71      3.53 o
  -2   5   8       34.35       30.65      1.62 o
  -1   5   8      116.04      107.03      2.76 o
   0   5   8       31.98       28.09      2.03 o
   1   5   8        4.42        3.45      1.43 o
   2   5   8       86.34       80.47      3.39 o
   3   5   8       17.58       16.33      1.70 o
   4   5   8       38.75       39.31      2.55 o
   5   5   8       41.71       39.13      2.44 o
   6   5   8       33.18       32.81      2.38 o
   7   5   8        8.00        4.91      1.21 o
   8   5   8       64.35       62.29      2.79 o
   9   5   8       81.39       83.75      3.27 o
  10   5   8      118.20      131.32      4.19 o
 -10   6   8        0.68       -1.34      1.34 o
  -9   6   8        4.01        2.72      1.86 o
  -8   6   8        2.57        2.21      1.50 o
  -7   6   8       12.64       13.43      1.86 o
  -6   6   8       14.13       15.79      1.88 o
  -5   6   8      299.77      304.06      6.83 o
  -4   6   8       26.05       29.65      1.71 o
  -3   6   8      101.14      101.40      2.92 o
  -2   6   8       24.00       23.67      1.53 o
  -1   6   8       21.61       19.08      1.73 o
   0   6   8       23.84       28.09      2.06 o
   1   6   8       23.00       19.05      2.14 o
   2   6   8      274.79      266.07      6.93 o
   3   6   8       20.45       16.55      1.79 o
   4   6   8        2.34        3.59      1.23 o
   5   6   8        5.55        4.73      1.72 o
   6   6   8        2.69        2.26      1.44 o
   7   6   8        0.90        1.09      1.26 o
   8   6   8        0.23       -0.72      1.24 o
   9   6   8        4.88        7.35      1.77 o
  -9   7   8        0.00       -0.81      1.45 o
  -8   7   8       31.93       29.67      2.64 o
  -7   7   8       13.07       15.43      2.02 o
  -6   7   8        0.21       -0.82      1.23 o
  -5   7   8        2.67        0.92      1.19 o
  -4   7   8       75.74       78.21      3.94 o
  -3   7   8        0.32       -0.01      1.07 o
  -2   7   8        7.63        8.28      1.46 o
  -1   7   8        2.35        2.05      1.14 o
   0   7   8        6.60        7.18      1.42 o
   1   7   8       17.03       16.68      1.82 o
   2   7   8        0.82        0.67      1.06 o
   3   7   8      122.10      114.25      4.00 o
   4   7   8        6.46        6.78      1.49 o
   5   7   8        0.04        1.27      1.18 o
   6   7   8        0.10        1.08      1.24 o
   7   7   8        0.24       -1.13      1.13 o
   8   7   8       12.08       10.15      1.97 o
  -8   8   8        0.00       -0.45      1.96 o
  -7   8   8       28.17       28.92      2.72 o
  -6   8   8       11.45       11.65      1.94 o
  -5   8   8       77.08       87.44      8.00 o
  -4   8   8        2.95        2.94      2.38 o
  -3   8   8        0.28       -1.28      1.28 o
  -2   8   8       40.98       46.67      4.52 o
  -1   8   8        0.78        0.44      1.56 o
   0   8   8      113.53      109.96      5.85 o
   1   8   8        0.02        0.80      1.16 o
   2   8   8       84.26       82.90      3.52 o
   3   8   8        3.06        1.27      1.78 o
   4   8   8       55.34       54.57      3.15 o
   5   8   8        3.05        1.84      1.36 o
   6   8   8       42.61       42.66      3.03 o
   7   8   8       29.90       30.51      2.81 o
  -6   9   8        4.45        4.20      3.48 o
  -5   9   8        3.07        4.12      2.32 o
  -4   9   8       12.69       12.65      2.39 o
  -3   9   8        0.03        0.73      1.72 o
  -2   9   8        1.10        0.07      1.26 o
  -1   9   8       10.48       16.61      2.02 o
   0   9   8       15.93       18.02      2.09 o
   1   9   8       27.75       28.43      2.46 o
   2   9   8       19.41       21.01      2.26 o
   3   9   8      224.06      212.31      6.08 o
   4   9   8       21.49       25.69      2.57 o
   5   9   8       13.21       15.67      2.25 o
   6   9   8        2.05        0.03      1.70 o
  -5  10   8       24.34       28.11      4.86 o
  -4  10   8        2.33        1.31      1.86 o
  -3  10   8        3.25        2.36      1.84 o
  -2  10   8        5.26        4.39      4.04 o
  -1  10   8        1.96        1.31      1.42 o
   0  10   8        3.75        3.29      1.51 o
   1  10   8        0.39        1.49      2.09 o
   2  10   8       47.38       50.20      3.25 o
   3  10   8        0.06        3.23      1.52 o
   4  10   8       10.43       11.50      2.08 o
  -9   0   9       86.47       89.80      6.70 o
  -7   0   9      250.61      247.00     10.75 o
  -5   0   9       62.01       61.39      4.78 o
  -3   0   9      119.26      108.33      5.85 o
  -1   0   9       54.06       64.85      4.33 o
   1   0   9      267.44      300.26      5.69 o
   3   0   9      103.19      106.52      3.09 o
   5   0   9        0.00        0.37      0.83 o
   7   0   9        5.88        5.15      1.55 o
   9   0   9       14.37       21.83      3.89 o
 -11   1   9        1.81        3.01      2.00 o
 -10   1   9       19.49       20.07      2.96 o
  -9   1   9       13.62       16.52      2.56 o
  -8   1   9       78.05       63.59      6.14 o
  -7   1   9        1.29       -0.80      1.22 o
  -6   1   9      130.89      120.40      4.87 o
  -5   1   9       76.89       74.26      4.24 o
  -4   1   9       14.86       17.20      2.04 o
  -3   1   9      131.60      122.20      4.41 o
  -2   1   9       51.89       61.31      2.26 o
  -1   1   9      135.70      138.41      2.98 o
   0   1   9        3.84        8.03      0.92 o
   1   1   9       17.45       19.34      1.10 o
   2   1   9        3.40        1.33      0.63 o
   3   1   9      127.59      130.91      2.45 o
   4   1   9      136.56      130.45      3.66 o
   5   1   9        2.73        2.65      0.66 o
   6   1   9        4.37        3.68      0.86 o
   7   1   9        6.10        5.29      0.98 o
   8   1   9        0.37        1.06      1.12 o
   9   1   9        4.77        6.01      1.56 o
  10   1   9        1.78        0.25      1.63 o
 -11   2   9       10.90        5.98      2.29 o
 -10   2   9       12.69       11.08      2.32 o
  -9   2   9       11.30       10.37      2.25 o
  -8   2   9       48.62       48.80      4.78 o
  -7   2   9        0.33        1.45      1.38 o
  -6   2   9       42.35       45.68      3.16 o
  -5   2   9       61.84       62.45      2.57 o
  -4   2   9       53.56       49.15      4.75 o
  -3   2   9       12.60       15.14      1.19 o
  -2   2   9       82.44       78.91      2.28 o
  -1   2   9        0.16        0.00      0.64 o
   0   2   9      262.70      240.66      4.40 o
   1   2   9       30.20       19.94      1.28 o
   2   2   9        8.58        8.14      1.03 o
   3   2   9      195.23      180.30      6.24 o
   4   2   9        3.27        3.31      0.74 o
   5   2   9       15.62       14.35      1.15 o
   6   2   9       34.01       33.35      1.99 o
   7   2   9        3.03        2.19      0.86 o
   8   2   9        2.17        2.49      1.07 o
   9   2   9       19.86       17.35      1.98 o
  10   2   9       55.77       58.54      6.53 o
 -10   3   9       39.49       41.41      3.72 o
  -9   3   9       21.16       18.24      2.70 o
  -8   3   9       13.08       10.09      2.14 o
  -7   3   9       10.46       10.09      1.62 o
  -6   3   9        8.54        9.49      1.48 o
  -5   3   9       15.71       15.47      2.23 o
  -4   3   9      113.02      112.05      3.41 o
  -3   3   9        0.17        1.02      0.71 o
  -2   3   9       14.63       13.83      1.20 o
  -1   3   9       10.61       11.19      1.09 o
   0   3   9        8.95        8.03      1.00 o
   1   3   9       75.09       70.34      2.22 o
   2   3   9        3.11        3.71      1.08 o
   3   3   9       43.72       40.40      2.19 o
   4   3   9      110.90      105.80      3.51 o
   5   3   9       17.50       17.93      1.78 o
   6   3   9       13.16       12.11      1.44 o
   7   3   9       26.68       27.85      1.96 o
   8   3   9       51.12       55.26      2.56 o
   9   3   9        0.71        1.54      1.18 o
  10   3   9       36.77       39.31      2.89 o
 -10   4   9        4.37        5.58      2.14 o
  -9   4   9       30.43       28.20      3.20 o
  -8   4   9        6.90        8.49      1.70 o
  -7   4   9        7.02        5.62      1.49 o
  -6   4   9        7.67       13.55      2.04 o
  -5   4   9        1.73        2.42      1.15 o
  -4   4   9       77.54       76.83      2.52 o
  -3   4   9       33.92       36.28      2.88 o
  -2   4   9        6.69        4.72      0.99 o
  -1   4   9       16.86       18.88      1.65 o
   0   4   9        6.11        7.47      1.19 o
   1   4   9       79.30       73.54      2.84 o
   2   4   9       77.56       76.20      2.96 o
   3   4   9      169.71      166.66      4.56 o
   4   4   9        0.06        1.32      1.01 o
   5   4   9      158.30      154.12      4.56 o
   6   4   9        6.76        7.24      1.51 o
   7   4   9       79.30       82.60      3.50 o
   8   4   9        0.55        0.60      1.26 o
   9   4   9        2.56        1.22      1.37 o
 -10   5   9       10.13       13.43      4.13 o
  -9   5   9        9.34        6.63      1.82 o
  -8   5   9       33.18       35.72      2.67 o
  -7   5   9       22.39       21.19      3.16 o
  -6   5   9       61.89       65.06      3.11 o
  -5   5   9       16.63       21.43      1.95 o
  -4   5   9       38.65       41.50      1.99 o
  -3   5   9       48.52       48.59      2.08 o
  -2   5   9       28.81       27.73      1.70 o
  -1   5   9        0.28        1.11      0.99 o
   0   5   9        0.01        0.36      0.94 o
   1   5   9       41.54       41.77      2.36 o
   2   5   9        4.71        2.46      1.16 o
   3   5   9      188.49      179.94      4.95 o
   4   5   9       74.54       74.86      3.26 o
   5   5   9        1.99        1.06      1.17 o
   6   5   9      149.20      146.12      5.74 o
   7   5   9        0.05       -1.40      1.40 o
   8   5   9       56.26       60.43      3.38 o
   9   5   9       11.04        9.37      1.93 o
  -9   6   9       33.41       34.96      2.88 o
  -8   6   9        6.74        8.90      1.90 o
  -7   6   9      119.42      117.67      4.33 o
  -6   6   9       77.31       81.09      3.50 o
  -5   6   9       41.29       43.28      2.61 o
  -4   6   9       82.15       83.47      3.87 o
  -3   6   9      171.20      176.07      4.07 o
  -2   6   9       12.60       12.57      1.64 o
  -1   6   9       33.66       32.31      3.38 o
   0   6   9       60.49       57.00      2.75 o
   1   6   9       17.92       16.69      1.84 o
   2   6   9       40.40       33.72      2.31 o
   3   6   9       24.49       23.80      2.08 o
   4   6   9        0.26       -0.66      1.01 o
   5   6   9        3.25        2.51      1.34 o
   6   6   9       30.24       32.23      2.94 o
   7   6   9        3.70        4.83      1.60 o
   8   6   9        0.65       -1.10      1.27 o
  -8   7   9        2.27        0.36      1.97 o
  -7   7   9        3.38        3.57      1.53 o
  -6   7   9       10.81       11.36      1.93 o
  -5   7   9       28.34       28.37      2.36 o
  -4   7   9      173.27      174.90      6.36 o
  -3   7   9       18.77       18.63      1.94 o
  -2   7   9       37.37       37.78      2.46 o
  -1   7   9        7.89        6.96      2.65 o
   0   7   9        2.01        1.72      1.24 o
   1   7   9       16.88       17.06      1.92 o
   2   7   9        1.17        0.57      1.16 o
   3   7   9       12.82       17.91      2.02 o
   4   7   9       37.50       37.60      2.72 o
   5   7   9       17.39       19.69      3.95 o
   6   7   9        0.07        2.49      1.51 o
   7   7   9        0.40        0.74      1.40 o
  -7   8   9       19.06       20.82      2.42 o
  -6   8   9       23.53       25.58      3.15 o
  -5   8   9      115.02      129.18      7.06 o
  -4   8   9       18.27       19.54      2.77 o
  -3   8   9       71.77       81.29      5.45 o
  -2   8   9        8.16        8.25      1.66 o
  -1   8   9        0.51        3.39      1.36 o
   0   8   9       45.18       47.24      2.83 o
   1   8   9       24.24       29.98      2.42 o
   2   8   9       54.12       52.60      6.59 o
   3   8   9        0.08        0.45      1.23 o
   4   8   9      130.41      115.04      6.40 o
   5   8   9       19.50       20.25      2.40 o
   6   8   9        0.00        0.18      1.37 o
  -5   9   9       32.60       35.87      3.49 o
  -4   9   9       31.31       31.96      3.54 o
  -3   9   9        2.84        4.48      6.05 o
  -2   9   9       23.11       20.88      2.80 o
  -1   9   9       23.42       22.65      2.34 o
   0   9   9        6.20        4.09      1.51 o
   1   9   9       61.96       67.13      3.50 o
   2   9   9      145.19      130.08      4.74 o
   3   9   9       75.48       75.09      3.82 o
   4   9   9       63.72       65.17      3.69 o
   5   9   9        0.34        1.18      2.29 o
  -3  10   9        0.55       -0.85      1.85 o
  -2  10   9        0.55        1.03      1.93 o
  -1  10   9        3.87        6.81      2.29 o
   0  10   9        9.99       11.58      2.06 o
   1  10   9       19.78       20.79      2.89 o
   2  10   9        0.14        0.48      1.47 o
 -10   0  10        7.30       10.69      3.39 o
  -8   0  10        2.57        1.76      2.02 o
  -6   0  10      110.65      110.98      6.78 o
  -4   0  10       86.61       83.55      5.65 o
  -2   0  10        1.72        0.56      1.78 o
   0   0  10        4.05        5.32      1.50 o
   2   0  10       65.32       61.67      7.91 o
   4   0  10       12.11       13.83      1.73 o
   6   0  10        5.79        2.81      1.45 o
   8   0  10       26.65       28.04      3.55 o
 -10   1  10       54.37       64.64      4.66 o
  -9   1  10        9.04        7.18      2.10 o
  -8   1  10       47.30       43.06      3.59 o
  -7   1  10       24.41       22.67      2.71 o
  -6   1  10       46.81       46.07      3.31 o
  -5   1  10       16.20       13.46      2.12 o
  -4   1  10       99.96       87.68      4.11 o
  -3   1  10      108.21      102.70      4.32 o
  -2   1  10       10.14       13.80      1.99 o
  -1   1  10        9.10       11.63      1.47 o
   0   1  10       23.93       15.82      1.94 o
   1   1  10       96.71      101.68      3.41 o
   2   1  10        6.31        8.88      1.10 o
   3   1  10       23.77       27.62      2.10 o
   4   1  10       29.94       31.88      1.51 o
   5   1  10        6.27        8.45      1.02 o
   6   1  10       35.91       35.67      1.72 o
   7   1  10        3.37        3.23      1.29 o
   8   1  10        6.26        3.19      1.36 o
   9   1  10        0.29        1.94      1.38 o
 -10   2  10        5.40        2.83      3.50 o
  -9   2  10        0.98       -0.56      1.72 o
  -8   2  10       16.52       16.15      2.58 o
  -7   2  10        2.17        2.69      2.31 o
  -6   2  10       11.76       11.42      2.09 o
  -5   2  10       51.21       50.68      3.30 o
  -4   2  10       21.87       19.24      2.28 o
  -3   2  10        5.81        9.19      1.84 o
  -2   2  10      141.06      129.09      5.45 o
  -1   2  10        0.14        2.67      0.81 o
   0   2  10       41.77       37.19      2.09 o
   1   2  10        4.27        2.03      0.82 o
   2   2  10       20.63       22.92      1.48 o
   3   2  10       77.59       79.70      2.99 o
   4   2  10       50.53       50.48      3.48 o
   5   2  10       20.96       18.10      1.81 o
   6   2  10       19.43       18.25      1.87 o
   7   2  10       32.42       32.64      2.40 o
   8   2  10        0.94        1.18      1.31 o
   9   2  10       80.47       91.01      4.80 o
 -10   3  10        0.07       -3.85      3.99 o
  -9   3  10       27.56       24.39      3.16 o
  -8   3  10        4.85        2.41      1.78 o
  -7   3  10        1.19        2.47      1.69 o
  -6   3  10        0.03       -1.44      3.83 o
  -5   3  10       21.35       19.61      5.22 o
  -4   3  10        5.22        3.91      1.45 o
  -3   3  10      137.10      136.40      3.55 o
  -2   3  10        2.30        1.53      0.86 o
  -1   3  10        3.57        2.12      0.85 o
   0   3  10        0.45        0.55      0.82 o
   1   3  10        8.04        8.82      1.09 o
   2   3  10        3.50        4.01      1.20 o
   3   3  10       18.95       20.02      1.81 o
   4   3  10       24.15       25.99      3.04 o
   5   3  10       16.75       18.98      1.90 o
   6   3  10       43.31       43.92      2.66 o
   7   3  10        0.09        0.67      1.21 o
   8   3  10       35.61       36.83      3.20 o
   9   3  10        0.96        2.57      1.51 o
  -9   4  10        0.17        1.08      1.70 o
  -8   4  10        5.31        7.84      3.10 o
  -7   4  10       19.89       17.18      2.65 o
  -6   4  10       86.21       79.67      5.97 o
  -5   4  10        0.68       -0.15      1.07 o
  -4   4  10       22.90       25.84      1.68 o
  -3   4  10       10.63        9.27      1.22 o
  -2   4  10        4.10        4.33      0.99 o
  -1   4  10        0.39        0.21      1.38 o
   0   4  10        1.79        2.74      1.08 o
   1   4  10       39.39       37.09      2.71 o
   2   4  10        3.47        3.99      1.55 o
   3   4  10        0.01        0.58      1.10 o
   4   4  10        0.10        0.23      1.00 o
   5   4  10       44.42       41.91      2.61 o
   6   4  10        0.80        1.80      1.29 o
   7   4  10        3.80        5.41      1.52 o
   8   4  10        0.03        3.44      1.50 o
  -9   5  10        1.47        1.45      2.60 o
  -8   5  10       58.74       59.12      4.19 o
  -7   5  10       17.32       17.85      2.72 o
  -6   5  10        2.92        3.35      1.45 o
  -5   5  10        0.36       -0.06      1.15 o
  -4   5  10        2.65        2.42      1.01 o
  -3   5  10        4.33        5.43      1.10 o
  -2   5  10       14.82       14.36      1.48 o
  -1   5  10       55.82       59.09      2.78 o
   0   5  10       27.75       29.97      2.23 o
   1   5  10      166.71      166.23      4.69 o
   2   5  10        3.35        5.02      1.31 o
   3   5  10      102.24      109.01      3.87 o
   4   5  10      125.36      119.89      5.29 o
   5   5  10        6.31        6.92      1.51 o
   6   5  10        1.53        2.29      1.44 o
   7   5  10        6.13        6.06      1.70 o
   8   5  10        1.11        0.27      1.39 o
  -8   6  10        0.33        1.45      3.75 o
  -7   6  10      124.51      129.38      4.67 o
  -6   6  10       14.45       17.37      2.12 o
  -5   6  10       86.47       83.39      3.70 o
  -4   6  10      123.72      120.25      4.04 o
  -3   6  10        1.02        1.79      1.29 o
  -2   6  10       29.62       29.69      3.43 o
  -1   6  10       28.66       29.15      2.22 o
   0   6  10       50.59       59.00      2.90 o
   1   6  10        6.40        4.83      1.38 o
   2   6  10       82.28       79.79      3.39 o
   3   6  10       19.63       19.97      2.12 o
   4   6  10        3.92        4.45      1.89 o
   5   6  10        2.76        3.89      1.44 o
   6   6  10        0.86        0.11      1.34 o
   7   6  10        1.43        3.78      1.62 o
  -7   7  10        0.65        1.93      1.55 o
  -6   7  10        3.17        1.33      1.62 o
  -5   7  10       24.95       28.53      3.14 o
  -4   7  10        0.32        2.08      1.81 o
  -3   7  10       35.56       36.89      2.59 o
  -2   7  10        0.72        0.18      1.23 o
  -1   7  10        2.48        1.51      1.26 o
   0   7  10        5.46        7.15      1.55 o
   1   7  10        1.88        3.78      1.41 o
   2   7  10       13.17       12.91      1.88 o
   3   7  10        0.60       -0.20      1.19 o
   4   7  10       13.77       11.73      1.98 o
   5   7  10        0.44        0.44      1.39 o
   6   7  10        4.47        1.50      1.41 o
  -6   8  10       10.66       15.21      3.14 o
  -5   8  10       44.88       50.10      5.59 o
  -4   8  10       19.14       20.36      4.89 o
  -3   8  10       17.63       14.32      2.65 o
  -2   8  10      113.81      119.67      4.36 o
  -1   8  10        0.49       -0.80      1.25 o
   0   8  10       84.14       87.34      3.85 o
   1   8  10        0.01        0.41      1.28 o
   2   8  10       15.63       11.66      1.99 o
   3   8  10      138.73      125.42      4.64 o
   4   8  10        1.99        4.45      1.67 o
   5   8  10        3.91        6.78      1.84 o
  -4   9  10        0.08        4.29      2.13 o
  -3   9  10       39.04       32.85      3.63 o
  -2   9  10        0.36        3.01      1.83 o
  -1   9  10      101.55      113.46      4.40 o
   0   9  10        2.89        3.60      1.58 o
   1   9  10       93.43      104.70      4.33 o
   2   9  10        1.10       -1.26      1.67 o
   3   9  10       73.77       79.17      3.97 o
  -9   0  11        0.00        2.15      2.43 o
  -7   0  11        7.68        4.31      2.45 o
  -5   0  11      115.17      113.33      6.96 o
  -3   0  11        1.73       -0.03      1.94 o
  -1   0  11       14.95       17.94      3.19 o
   1   0  11       14.29       16.58      2.53 o
   3   0  11        6.76        8.73      1.79 o
   5   0  11       32.83       37.50      4.25 o
   7   0  11        6.30        8.10      2.97 o
  -9   1  11        9.18        6.33      2.25 o
  -8   1  11        4.35        7.49      2.08 o
  -7   1  11        5.36        7.20      2.05 o
  -6   1  11       10.28       11.87      2.23 o
  -5   1  11       38.61       39.55      3.21 o
  -4   1  11      235.38      236.76      7.33 o
  -3   1  11        1.67       -0.39      1.46 o
  -2   1  11       71.51       77.18      3.88 o
  -1   1  11       10.35       12.39      2.03 o
   0   1  11        3.99        6.67      1.35 o
   1   1  11       56.89       57.68      3.76 o
   2   1  11        0.85       -0.96      0.96 o
   3   1  11      176.23      175.64      4.65 o
   4   1  11       31.89       31.78      2.22 o
   5   1  11       11.44       10.06      1.29 o
   6   1  11        2.51        3.37      1.10 o
   7   1  11        1.34        0.39      1.19 o
   8   1  11        0.56        3.20      1.80 o
  -9   2  11        9.06        7.47      2.41 o
  -8   2  11        0.23       -0.38      1.64 o
  -7   2  11       43.91       37.17      3.40 o
  -6   2  11        6.10        5.36      1.82 o
  -5   2  11      136.55      134.94      5.47 o
  -4   2  11        3.79        7.09      1.78 o
  -3   2  11        4.96        5.59      2.20 o
  -2   2  11       58.38       56.48      2.99 o
  -1   2  11        2.30        0.33      1.09 o
   0   2  11        0.01        0.84      1.32 o
   1   2  11        1.54       -0.05      1.02 o
   2   2  11      198.25      189.24      6.31 o
   3   2  11       30.68       31.28      2.12 o
   4   2  11        0.00        0.37      1.04 o
   5   2  11       43.49       49.14      2.68 o
   6   2  11        0.78        2.61      1.30 o
   7   2  11       70.70       79.71      3.57 o
   8   2  11       14.40       16.80      3.58 o
  -9   3  11        0.09       -0.34      2.54 o
  -8   3  11        3.01        3.15      2.36 o
  -7   3  11        0.01       -0.18      1.72 o
  -6   3  11       34.73       37.22      5.17 o
  -5   3  11        0.15        1.52      1.64 o
  -4   3  11       46.45       49.84      7.83 o
  -3   3  11        2.48        1.97      1.27 o
  -2   3  11        9.53       10.64      2.25 o
  -1   3  11        1.43        0.63      1.08 o
   0   3  11       25.67       23.30      1.94 o
   1   3  11        3.26        2.41      1.20 o
   2   3  11        3.35        3.30      1.23 o
   3   3  11       30.29       35.92      2.32 o
   4   3  11      173.61      171.77      4.90 o
   5   3  11       63.48       65.34      3.16 o
   6   3  11       88.43       90.60      3.75 o
   7   3  11        4.12        2.34      1.43 o
   8   3  11       81.38       94.59      4.08 o
  -8   4  11        9.48        9.03      2.47 o
  -7   4  11        4.79        2.79      2.88 o
  -6   4  11        0.02       -0.94      1.45 o
  -5   4  11       29.27       30.83      2.96 o
  -4   4  11       40.19       36.98      5.33 o
  -3   4  11        2.70        2.69      1.28 o
  -2   4  11       13.00       12.04      1.67 o
  -1   4  11       13.81       16.32      2.08 o
   0   4  11       31.47       32.10      2.18 o
   1   4  11       17.60       19.90      2.17 o
   2   4  11       42.42       43.30      2.54 o
   3   4  11       52.56       54.90      2.83 o
   4   4  11       41.15       39.44      2.61 o
   5   4  11       39.66       39.30      2.67 o
   6   4  11        9.69       10.65      1.81 o
   7   4  11       41.93       40.81      2.93 o
  -8   5  11        3.55        0.01      1.94 o
  -7   5  11        6.90        6.18      2.25 o
  -6   5  11        0.41        1.74      2.02 o
  -5   5  11        0.58        1.70      1.65 o
  -4   5  11       36.76       39.73      2.54 o
  -3   5  11      126.26      127.74      4.34 o
  -2   5  11       50.68       48.48      2.67 o
  -1   5  11       77.29       83.89      3.83 o
   0   5  11       37.94       39.23      2.47 o
   1   5  11       37.28       46.97      2.72 o
   2   5  11        0.24        0.25      1.12 o
   3   5  11       99.82      106.77      4.01 o
   4   5  11       23.49       23.77      2.27 o
   5   5  11        8.04        4.37      1.57 o
   6   5  11       12.97       14.21      2.06 o
   7   5  11        2.32        2.29      1.48 o
  -7   6  11       62.75       65.37      4.98 o
  -6   6  11        7.52        8.64      3.53 o
  -5   6  11        2.57        1.13      2.54 o
  -4   6  11        0.21        1.43      1.79 o
  -3   6  11       24.00       25.37      2.24 o
  -2   6  11      112.82      120.05      4.20 o
  -1   6  11        0.78        1.38      2.14 o
   0   6  11       83.72       81.33      4.25 o
   1   6  11        0.00        0.69      1.17 o
   2   6  11        0.74        0.50      1.26 o
   3   6  11        0.65        0.71      1.30 o
   4   6  11        0.01        1.56      1.33 o
   5   6  11       43.22       47.03      3.53 o
   6   6  11        7.37        6.53      1.75 o
  -6   7  11        7.97        3.09      3.14 o
  -5   7  11        0.06        1.91      2.50 o
  -4   7  11       66.48       71.21      4.45 o
  -3   7  11       10.91       11.91      1.91 o
  -2   7  11        0.01       -0.94      1.40 o
  -1   7  11        8.67        8.60      2.18 o
   0   7  11        4.33        3.72      1.48 o
   1   7  11       26.58       28.95      3.57 o
   2   7  11        2.24        4.80      1.54 o
   3   7  11       13.69       12.93      2.01 o
   4   7  11        7.39        6.23      1.91 o
   5   7  11        6.08        4.59      1.73 o
  -4   8  11        0.00       -1.72      1.72 o
  -3   8  11       11.79       15.52      2.72 o
  -2   8  11       61.40       67.51      3.51 o
  -1   8  11        0.09        1.66      1.45 o
   0   8  11       30.58       29.56      2.61 o
   1   8  11        9.85        8.65      1.91 o
   2   8  11        6.27        4.19      1.60 o
   3   8  11       44.90       54.50      6.16 o
  -8   0  12        7.11        5.65      3.09 o
  -6   0  12       10.65       14.21      3.64 o
  -4   0  12       62.71       57.03      5.30 o
  -2   0  12       84.98       73.75      5.77 o
   0   0  12       15.23       23.15      3.49 o
   2   0  12        6.70        4.36      1.85 o
   4   0  12       48.41       44.60      4.74 o
   6   0  12       10.71        7.91      3.02 o
  -8   1  12       73.34       73.22     12.35 o
  -7   1  12       58.88       63.03      4.35 o
  -6   1  12       51.03       42.85      3.59 o
  -5   1  12        3.75        2.12      1.66 o
  -4   1  12      108.94      110.75      5.03 o
  -3   1  12       42.17       40.56      4.68 o
  -2   1  12       61.73       54.85     10.89 o
  -1   1  12      139.37      131.05      5.25 o
   0   1  12       23.22       18.46      1.96 o
   1   1  12       90.55       96.49      4.70 o
   2   1  12       18.67       17.38      1.87 o
   3   1  12       76.18       81.72      7.78 o
   4   1  12        7.19        9.80      2.05 o
   5   1  12        0.33        1.26      1.24 o
   6   1  12        0.46       -0.91      1.51 o
   7   1  12        5.41        7.23      2.10 o
  -8   2  12       27.82       27.38      3.36 o
  -7   2  12      106.38       98.52      8.60 o
  -6   2  12        0.19        1.68      1.66 o
  -5   2  12        2.91        4.40      1.84 o
  -4   2  12        2.09        4.00      1.78 o
  -3   2  12       61.38       67.48      4.81 o
  -2   2  12       35.02       43.45      3.36 o
  -1   2  12       13.41       16.00      2.77 o
   0   2  12      120.41      130.31      4.23 o
   1   2  12       40.36       47.76      3.48 o
   2   2  12      119.58      122.69      6.03 o
   3   2  12      115.75      119.16      5.16 o
   4   2  12      109.57      106.19      4.87 o
   5   2  12       47.21       49.32      3.67 o
   6   2  12        1.91        2.33      1.70 o
   7   2  12       18.67       25.57      4.43 o
  -8   3  12        1.09        0.95      1.82 o
  -7   3  12        1.04       -0.70      1.72 o
  -6   3  12        0.51       -0.16      1.64 o
  -5   3  12        2.80        3.06      1.81 o
  -4   3  12        5.55        3.44      1.91 o
  -3   3  12        4.14        2.88      1.68 o
  -2   3  12       10.40       10.28      2.46 o
  -1   3  12        0.02        1.42      1.24 o
   0   3  12       15.89       18.26      5.89 o
   1   3  12       34.81       29.85      3.71 o
   2   3  12       15.25       17.86      2.50 o
   3   3  12       14.84       19.04      3.05 o
   4   3  12       26.13       26.34      2.95 o
   5   3  12      180.42      191.62      9.73 o
   6   3  12       12.40       13.82      2.59 o
   7   3  12        5.00       11.77      2.48 o
  -7   4  12        9.08       10.59      2.45 o
  -6   4  12        3.05        2.18      5.08 o
  -5   4  12        0.40        2.33      1.77 o
  -4   4  12       89.28       96.39      4.85 o
  -3   4  12       47.35       43.76      2.93 o
  -2   4  12       44.48       46.83      4.53 o
  -1   4  12        0.94        1.56      2.12 o
   0   4  12        0.01        1.48      2.45 o
   1   4  12        2.78        2.20      2.39 o
   2   4  12        8.24        7.61      2.21 o
   3   4  12       28.10       28.98      3.12 o
   4   4  12       54.10       55.84      3.13 o
   5   4  12       45.32       51.13      3.09 o
   6   4  12        1.16        0.51      1.65 o
  -7   5  12        0.49        1.89      2.02 o
  -6   5  12        3.12        5.22      2.09 o
  -5   5  12       40.14       40.61      5.03 o
  -4   5  12       56.17       54.92      5.96 o
  -3   5  12       69.47       66.08      4.16 o
  -2   5  12       30.10       32.73      3.56 o
  -1   5  12       69.11       78.02      5.94 o
   0   5  12        6.50        3.37      1.92 o
   1   5  12       53.18       62.25      4.14 o
   2   5  12        9.89        8.42      2.14 o
   3   5  12       23.06       24.60      2.37 o
   4   5  12        1.08        3.26      2.12 o
   5   5  12        0.49        1.79      1.43 o
   6   5  12        4.02        7.44      3.07 o
  -5   6  12      109.39      106.51      8.19 o
  -4   6  12       48.85       45.53      5.71 o
  -3   6  12       83.02       81.86      4.58 o
  -2   6  12       55.52       59.85      5.18 o
  -1   6  12       29.25       23.84      3.05 o
   0   6  12       14.61       13.98      2.84 o
   1   6  12        0.02        0.52      1.34 o
   2   6  12        2.92        3.63      1.48 o
   3   6  12        0.02       -0.49      1.32 o
   4   6  12       28.61       24.13      2.54 o
  -4   7  12       22.70       28.44      5.11 o
  -3   7  12        0.50        3.04      3.05 o
  -2   7  12        1.30        3.91      2.09 o
  -1   7  12        4.37        3.98      1.79 o
   0   7  12        0.07        1.03      1.45 o
   1   7  12       14.86       17.22      2.23 o
   2   7  12        1.23        3.27      1.54 o
   3   7  12       51.58       48.60      3.26 o
  -7   0  13       13.74        8.91      3.29 o
  -5   0  13        1.34        3.31      2.62 o
  -3   0  13        9.96        6.88      3.12 o
  -1   0  13       36.06       50.03      5.15 o
   1   0  13       45.92       48.90      4.86 o
   3   0  13        1.92        0.91      2.14 o
   5   0  13       74.02       65.55      6.02 o
  -7   1  13       22.44       19.11      3.04 o
  -6   1  13      133.64      124.03      9.75 o
  -5   1  13        3.64        2.85      1.94 o
  -4   1  13      101.65       98.26      5.00 o
  -3   1  13      113.53      112.06      8.77 o
  -2   1  13      101.85      105.80      7.87 o
  -1   1  13       92.82       88.30      4.54 o
   0   1  13       18.56       22.87      3.46 o
   1   1  13       48.21       48.54      2.87 o
   2   1  13        8.67       13.05      2.37 o
   3   1  13        0.56       -0.65      3.17 o
   4   1  13       51.31       60.08      3.93 o
   5   1  13       14.68       12.66      3.45 o
   6   1  13        0.86        2.21      2.36 o
  -7   2  13       28.38       28.79      6.77 o
  -6   2  13        4.76        4.64      2.16 o
  -5   2  13        0.42       -0.72      1.71 o
  -4   2  13       63.77       65.02      6.79 o
  -3   2  13        0.12       -1.57      1.57 o
  -2   2  13        1.67        2.17      2.14 o
  -1   2  13        3.12        3.64      1.83 o
   0   2  13       21.40       18.43      2.69 o
   1   2  13       10.44       12.77      2.34 o
   2   2  13        5.57        5.47      2.59 o
   3   2  13       85.32       84.52      4.63 o
   4   2  13        0.99        2.19      1.89 o
   5   2  13       19.97       23.21      2.90 o
   6   2  13       53.07       50.07      5.67 o
  -6   3  13        0.12       -1.67      1.67 o
  -5   3  13        8.95        7.34      2.29 o
  -4   3  13       19.71       17.14      2.73 o
  -3   3  13        8.14        4.77      2.04 o
  -2   3  13        4.75        4.68      2.06 o
  -1   3  13       23.62       28.79      3.12 o
   0   3  13        1.56       -0.24      3.69 o
   1   3  13       35.34       34.00      3.33 o
   2   3  13       24.21       26.41      3.10 o
   3   3  13       23.41       25.27      3.97 o
   4   3  13      269.51      270.38      8.74 o
   5   3  13        0.36       -0.81      1.65 o
  -6   4  13        0.09        0.40      2.07 o
  -5   4  13        0.23       -0.06      2.96 o
  -4   4  13       61.87       60.19      4.21 o
  -3   4  13       18.39       16.92      4.14 o
  -2   4  13        0.94        0.63      1.99 o
  -1   4  13       11.41       13.62      2.55 o
   0   4  13        7.66        5.63      4.12 o
   1   4  13       19.65       18.31      5.62 o
   2   4  13       44.68       42.39      3.70 o
   3   4  13       29.13       31.27      4.10 o
   4   4  13       28.87       29.09      3.40 o
   5   4  13       42.57       42.67      5.45 o
  -5   5  13        9.48        7.55      3.77 o
  -4   5  13      101.91      104.38      8.01 o
  -3   5  13      130.90      141.13     12.35 o
  -2   5  13       77.23       76.01      4.67 o
  -1   5  13       30.86       33.62     10.05 o
   0   5  13       14.18       16.17      2.69 o
   1   5  13        5.74        8.02      2.24 o
   2   5  13        0.13       -0.09      1.67 o
   3   5  13        0.13        1.67      1.75 o
   4   5  13        5.67        5.79      2.25 o
  -3   6  13       18.49       15.65      3.03 o
  -2   6  13       28.24       27.36      3.32 o
  -1   6  13        1.72        2.01      2.40 o
   0   6  13        0.07        2.06      1.86 o
   1   6  13        2.54       -1.07      3.01 o
   2   6  13        5.44        5.90      4.13 o
  -4   0  14        1.72        1.33      2.97 o
  -2   0  14       41.69       47.41      5.53 o
   0   0  14        9.55        5.70      3.09 o
  -5   1  14        6.90        5.53      2.66 o
  -4   1  14       18.25       22.48      3.14 o
  -3   1  14      169.34      163.91      6.72 o
  -2   1  14       19.65       22.97      3.04 o
  -1   1  14       33.49       35.03      5.71 o
   0   1  14        0.00       -0.43      1.81 o
   1   1  14        2.26        1.88      2.72 o
   2   1  14        2.16       -0.14      1.80 o
   3   1  14        3.16        0.24      2.42 o
   4   1  14        4.17        0.09      2.58 o
  -5   2  14        0.17        1.13      2.04 o
  -4   2  14       24.46       30.58      3.45 o
  -3   2  14       33.69       34.05      3.54 o
  -2   2  14      147.45      155.20      6.37 o
  -1   2  14       96.35       93.25      7.28 o
   0   2  14       96.16       89.84      7.14 o
   1   2  14       52.36       57.75      4.13 o
   2   2  14       27.47       22.25      3.03 o
   3   2  14        0.03        1.84      1.85 o
   4   2  14        8.61        6.94      2.29 o
  -4   3  14        0.74        1.40      3.21 o
  -3   3  14       37.93       39.09      5.51 o
  -2   3  14        8.19        5.80      3.36 o
  -1   3  14       64.89       63.30      4.37 o
   0   3  14        3.37        4.37      2.05 o
   1   3  14      131.92      132.92      9.25 o
   2   3  14        0.33       -1.39      1.55 o
   3   3  14       38.43       41.82      3.81 o
  -3   4  14        3.35        0.32      2.99 o
  -2   4  14        8.68        9.35      3.68 o
  -1   4  14        6.13        7.43      2.28 o
   0   4  14        0.01        4.30      2.06 o
   1   4  14       16.24       14.35      4.82 o
   2   4  14       17.97       19.03      2.92 o
  -1   0  15        1.82       -0.21      2.78 o
  -2   1  15       23.18       29.74      4.40 o
  -1   1  15       36.14       40.27      5.38 o
   0   1  15        2.59        7.25      3.38 o
   1   1  15        0.00       -0.37      2.59 o
 
